# Supplementary material for: Understanding structural variability in proteins using protein structural networks
Source: Curr Res Struct Biol. 2022 Apr 27;4:134–45. doi: 10.1016/j.crstbi.2022.04.002 (PMC9108755; doi:10.1016/j.crstbi.2022.04.002)
Supplement: Multimedia component 2 [file mmc2.xlsx]

## Sheet: 3. (copy).all_scores
Supplementary Table 2: The pairwise comparision scores computed between multiple conformers of single chain single domain proteins and the information of sub-network comparision scores. The global network is used for computing the NDS, whereas only a subset of residues based on their nature (buried/exposed OR ordered/non-ordered) are used in computing the sub-network comparision scores. If the na…
Uniprot ID	PDB ID 1	PDB ID 2	Chain length	All-atom NDS	Cα-atom RMSD	Number of Buried residues	Number of Exposed residues	Sub-network NDS (B-B)	Sub-network NDS (E-E)	Sub-network NDS (B-E)	Number of Ordered residues	Number of Non-ordered residues	Sub-network NDS (O-O)	Sub-network NDS (N-N)	Sub-network NDS (B-B)
Q3UZZ6	2zpt	2zvp	288	0.121	0.21	97	186	0.011	0.074	0.108	114	172	0.043	0.064	0.072
Q3UZZ6	2zpt	2zvq	288	0.099	0.2	96	187	0.007	0.063	0.108	115	172	0.034	0.109	0.061
Q3UZZ6	2zpt	2zyt	288	0.133	0.3	94	186	0.018	0.083	0.182	113	172	0.047	0.051	0.112
Q3UZZ6	2zpt	2zyu	288	0.097	0.36	100	184	0.027	0.067	0.143	115	173	0.047	0.05	0.076
Q3UZZ6	2zpt	2zyv	288	0.093	0.19	99	187	0.022	0.042	0.075	115	173	0.039	0.08	0.048
Q3UZZ6	2zpt	2zyw	288	0.085	0.16	98	186	0.026	0.053	0.121	115	172	0.044	0.056	0.049
Q3UZZ6	2zvp	2zvq	288	0.104	0.2	95	187	0.012	0.057	0.108	114	171	0.036	0.076	0.089
Q3UZZ6	2zvp	2zyt	288	0.165	0.31	92	185	0.015	0.086	0.202	113	172	0.047	0.087	0.101
Q3UZZ6	2zvp	2zyu	288	0.134	0.4	98	183	0.023	0.081	0.162	114	172	0.054	0.064	0.103
Q3UZZ6	2zvp	2zyv	288	0.122	0.14	98	187	0.012	0.064	0.078	114	172	0.044	0.092	0.071
Q3UZZ6	2zvp	2zyw	288	0.099	0.14	97	186	0.026	0.06	0.132	115	172	0.042	0.051	0.062
Q3UZZ6	2zvq	2zyt	288	0.146	0.32	93	188	0.02	0.086	0.149	113	171	0.051	0.056	0.133
Q3UZZ6	2zvq	2zyu	288	0.11	0.38	97	184	0.032	0.078	0.168	115	172	0.041	0.072	0.105
Q3UZZ6	2zvq	2zyv	288	0.115	0.15	97	188	0.02	0.066	0.088	115	172	0.031	0.106	0.079
Q3UZZ6	2zvq	2zyw	288	0.112	0.2	96	187	0.019	0.067	0.124	115	171	0.028	0.108	0.085
Q3UZZ6	2zyt	2zyu	288	0.144	0.43	94	182	0.034	0.09	0.211	113	172	0.043	0.058	0.131
Q3UZZ6	2zyt	2zyv	288	0.153	0.29	94	186	0.022	0.075	0.165	113	172	0.04	0.085	0.122
Q3UZZ6	2zyt	2zyw	288	0.144	0.28	94	186	0.031	0.077	0.177	113	171	0.042	0.064	0.121
Q3UZZ6	2zyu	2zyv	288	0.1	0.36	100	184	0.023	0.068	0.146	115	173	0.038	0.061	0.066
Q3UZZ6	2zyu	2zyw	288	0.093	0.36	100	184	0.036	0.068	0.134	115	172	0.046	0.048	0.055
Q3UZZ6	2zyv	2zyw	288	0.077	0.09	99	187	0.016	0.043	0.091	115	172	0.028	0.099	0.034
P56588	1b30	1b31	300	0.055	0.1	119	177	0.023	0.037	0.12	107	192	0.028	0.026	0.06
P56588	1b30	1b3v	300	0.066	0.11	121	178	0.028	0.051	0.07	106	190	0.032	0.035	0.09
P56588	1b30	1b3w	300	0.076	0.12	122	175	0.033	0.068	0.11	106	192	0.039	0.028	0.072
P56588	1b30	1b3x	300	0.054	0.08	121	177	0.011	0.029	0.079	108	192	0.029	0.033	0.037
P56588	1b30	1b3y	300	0.055	0.11	121	175	0.019	0.044	0.117	103	192	0.032	0.053	0.121
P56588	1b30	1b3z	300	0.039	0.08	121	176	0.015	0.027	0.096	107	192	0.028	0.048	0.048
P56588	1b30	1bg4	300	0.052	0.09	121	177	0.025	0.03	0.098	107	192	0.026	0.061	0.051
P56588	1b31	1b3v	300	0.08	0.14	119	178	0.041	0.059	0.106	106	191	0.035	0.037	0.087
P56588	1b31	1b3w	300	0.093	0.15	120	175	0.04	0.083	0.136	106	193	0.045	0.033	0.071
P56588	1b31	1b3x	300	0.055	0.12	119	177	0.024	0.038	0.131	107	192	0.018	0.031	0.062
P56588	1b31	1b3y	300	0.065	0.15	120	176	0.028	0.047	0.132	103	193	0.031	0.054	0.109
P56588	1b31	1b3z	300	0.054	0.12	119	176	0.021	0.04	0.151	107	193	0.026	0.056	0.052
P56588	1b31	1bg4	300	0.071	0.14	118	176	0.021	0.049	0.152	107	193	0.031	0.057	0.047
P56588	1b3v	1b3w	300	0.09	0.15	121	175	0.032	0.069	0.128	105	191	0.038	0.037	0.096
P56588	1b3v	1b3x	300	0.063	0.1	121	178	0.026	0.044	0.065	106	190	0.033	0.03	0.089
P56588	1b3v	1b3y	300	0.079	0.15	121	176	0.038	0.056	0.107	103	192	0.026	0.044	0.126
P56588	1b3v	1b3z	300	0.075	0.12	121	177	0.038	0.045	0.09	106	191	0.035	0.054	0.081
P56588	1b3v	1bg4	300	0.092	0.14	120	177	0.039	0.052	0.107	106	191	0.036	0.052	0.085
P56588	1b3w	1b3x	300	0.083	0.13	121	174	0.031	0.065	0.148	106	192	0.041	0.032	0.08
P56588	1b3w	1b3y	300	0.083	0.12	124	175	0.04	0.069	0.072	102	193	0.035	0.046	0.118
P56588	1b3w	1b3z	300	0.084	0.12	122	174	0.031	0.065	0.113	106	193	0.046	0.058	0.076
P56588	1b3w	1bg4	300	0.086	0.14	122	175	0.045	0.047	0.131	106	193	0.033	0.054	0.074
P56588	1b3x	1b3y	300	0.06	0.12	121	175	0.023	0.045	0.13	103	192	0.023	0.035	0.117
P56588	1b3x	1b3z	300	0.057	0.08	122	177	0.017	0.044	0.074	107	192	0.024	0.046	0.059
P56588	1b3x	1bg4	300	0.073	0.11	120	176	0.027	0.038	0.124	107	192	0.032	0.053	0.056
P56588	1b3y	1b3z	300	0.054	0.09	122	175	0.029	0.038	0.074	103	193	0.031	0.032	0.107
P56588	1b3y	1bg4	300	0.076	0.15	121	175	0.032	0.045	0.119	103	193	0.033	0.034	0.097
P56588	1b3z	1bg4	300	0.059	0.12	121	176	0.03	0.036	0.098	107	193	0.033	0.033	0.043
P00636	1nuw	1nux	328	0.117	0.36	116	203	0.032	0.097	0.197	111	209	0.059	0.161	0.143
P00636	1nuw	1nuy	328	0.113	0.25	118	205	0.034	0.09	0.167	112	212	0.077	0.184	0.162
P00636	1nuw	1nuz	328	0.15	0.32	114	204	0.084	0.104	0.223	112	211	0.114	0.086	0.141
P00636	1nuw	1nv0	328	0.149	0.34	110	205	0.069	0.111	0.262	109	212	0.106	0.249	0.16
P00636	1nuw	1nv1	328	0.163	0.33	112	204	0.064	0.119	0.241	111	213	0.103	0.15	0.171
P00636	1nuw	1nv2	328	0.171	0.36	116	205	0.061	0.113	0.19	111	204	0.096	0.112	0.199
P00636	1nuw	1nv3	328	0.172	0.4	115	205	0.072	0.119	0.22	111	199	0.102	0.097	0.189
P00636	1nuw	1nv4	328	0.171	0.34	114	205	0.071	0.1	0.226	109	211	0.099	0.166	0.171
P00636	1nuw	1nv5	328	0.163	0.33	112	204	0.064	0.119	0.241	111	213	0.103	0.15	0.171
P00636	1nuw	1nv6	328	0.177	0.37	116	204	0.086	0.111	0.205	111	203	0.108	0.092	0.193
P00636	1nux	1nuy	328	0.131	0.31	116	206	0.031	0.095	0.195	112	206	0.054	0.074	0.171
P00636	1nux	1nuz	328	0.161	0.24	115	208	0.066	0.115	0.197	116	209	0.101	0.108	0.131
P00636	1nux	1nv0	328	0.144	0.22	111	209	0.051	0.11	0.226	113	210	0.09	0.135	0.153
P00636	1nux	1nv1	328	0.159	0.31	113	208	0.083	0.132	0.216	114	210	0.09	0.108	0.146
P00636	1nux	1nv2	328	0.16	0.29	116	208	0.063	0.114	0.179	116	203	0.093	0.158	0.186
P00636	1nux	1nv3	328	0.161	0.32	115	208	0.072	0.13	0.205	116	198	0.101	0.175	0.18
P00636	1nux	1nv4	328	0.162	0.27	115	209	0.074	0.113	0.192	114	210	0.095	0.126	0.142
P00636	1nux	1nv5	328	0.159	0.31	113	208	0.083	0.132	0.216	114	210	0.09	0.108	0.146
P00636	1nux	1nv6	328	0.164	0.29	116	207	0.081	0.131	0.196	115	201	0.088	0.117	0.229
P00636	1nuy	1nuz	328	0.13	0.26	114	207	0.083	0.1	0.219	113	208	0.106	0.18	0.155
P00636	1nuy	1nv0	328	0.131	0.3	111	209	0.066	0.109	0.208	110	209	0.104	0.148	0.185
P00636	1nuy	1nv1	328	0.137	0.26	113	208	0.08	0.08	0.196	112	210	0.095	0.084	0.17
P00636	1nuy	1nv2	328	0.159	0.32	115	207	0.069	0.112	0.198	115	204	0.092	0.173	0.185
P00636	1nuy	1nv3	328	0.168	0.37	114	207	0.094	0.133	0.223	112	196	0.096	0.178	0.225
P00636	1nuy	1nv4	328	0.149	0.28	115	209	0.08	0.099	0.186	110	208	0.107	0.292	0.172
P00636	1nuy	1nv5	328	0.137	0.26	113	208	0.08	0.08	0.196	112	210	0.095	0.084	0.17
P00636	1nuy	1nv6	328	0.167	0.33	115	206	0.087	0.117	0.206	112	200	0.101	0.2	0.205
P00636	1nuz	1nv0	328	0.111	0.17	111	212	0.062	0.072	0.209	113	211	0.084	0.111	0.128
P00636	1nuz	1nv1	328	0.138	0.23	112	210	0.052	0.086	0.235	114	211	0.083	0.103	0.132
P00636	1nuz	1nv2	328	0.159	0.25	113	208	0.064	0.12	0.203	115	203	0.113	0.094	0.189
P00636	1nuz	1nv3	328	0.16	0.29	113	209	0.065	0.12	0.204	115	198	0.096	0.101	0.175
P00636	1nuz	1nv4	328	0.098	0.15	114	211	0.039	0.08	0.18	114	211	0.053	0.089	0.13
P00636	1nuz	1nv5	328	0.138	0.23	112	210	0.052	0.086	0.235	114	211	0.083	0.103	0.132
P00636	1nuz	1nv6	328	0.137	0.24	113	207	0.06	0.109	0.21	115	202	0.084	0.091	0.173
P00636	1nv0	1nv1	328	0.126	0.26	110	213	0.051	0.076	0.206	112	213	0.071	0.081	0.133
P00636	1nv0	1nv2	328	0.149	0.26	110	210	0.068	0.111	0.228	113	205	0.095	0.107	0.194
P00636	1nv0	1nv3	328	0.146	0.28	110	211	0.076	0.11	0.226	113	200	0.081	0.145	0.164
P00636	1nv0	1nv4	328	0.105	0.17	111	213	0.054	0.068	0.207	113	214	0.076	0.098	0.106
P00636	1nv0	1nv5	328	0.126	0.26	110	213	0.051	0.076	0.206	112	213	0.071	0.081	0.133
P00636	1nv0	1nv6	328	0.158	0.26	110	209	0.053	0.114	0.252	112	203	0.073	0.092	0.205
P00636	1nv1	1nv2	328	0.143	0.18	113	210	0.053	0.106	0.208	114	205	0.076	0.104	0.179
P00636	1nv1	1nv3	328	0.162	0.27	112	210	0.078	0.124	0.223	114	200	0.068	0.112	0.18
P00636	1nv1	1nv4	328	0.111	0.25	112	211	0.044	0.068	0.199	112	212	0.059	0.123	0.141
P00636	1nv1	1nv5	328	0	0	114	214	0	0	0	114	214	0	0	0
P00636	1nv1	1nv6	328	0.144	0.2	113	209	0.069	0.104	0.214	113	203	0.078	0.106	0.197
P00636	1nv2	1nv3	328	0.146	0.25	115	210	0.054	0.125	0.161	119	196	0.094	0.122	0.185
P00636	1nv2	1nv4	328	0.145	0.26	113	209	0.047	0.102	0.192	113	204	0.104	0.119	0.184
P00636	1nv2	1nv5	328	0.142	0.18	113	210	0.054	0.108	0.189	114	205	0.079	0.106	0.173
P00636	1nv2	1nv6	328	0.122	0.16	117	210	0.067	0.104	0.126	119	200	0.082	0.089	0.186
P00636	1nv3	1nv4	328	0.161	0.28	113	210	0.056	0.124	0.18	113	199	0.094	0.129	0.176
P00636	1nv3	1nv5	328	0.166	0.27	112	210	0.076	0.123	0.215	114	200	0.067	0.102	0.172
P00636	1nv3	1nv6	328	0.147	0.27	115	209	0.071	0.106	0.185	121	197	0.073	0.068	0.195
P00636	1nv4	1nv5	328	0.111	0.25	112	211	0.046	0.068	0.204	112	212	0.062	0.111	0.143
P00636	1nv4	1nv6	328	0.145	0.26	113	208	0.066	0.109	0.215	112	202	0.079	0.085	0.215
P00636	1nv5	1nv6	328	0.144	0.2	113	209	0.069	0.104	0.214	113	203	0.078	0.106	0.197
O96438	1ewx	1ezk	143	0.088	0.37	44	95	0.022	0.059	0.147	55	88	0.08	0.121	0.057
O96438	1ewx	1o7u	143	0.092	0.41	40	96	0.023	0.106	0.19	54	83	0.041	0.089	0.134
O96438	1ewx	1o85	143	0.096	0.43	41	95	0.016	0.101	0.181	54	85	0.058	0.074	0.134
O96438	1ewx	1o8w	143	0.094	0.32	44	96	0.017	0.125	0.143	54	84	0.037	0.08	0.154
O96438	1ewx	1qk8	143	0.11	0.51	40	94	0.019	0.099	0.213	54	85	0.043	0.073	0.127
O96438	1ezk	1o7u	143	0.103	0.54	40	98	0.023	0.091	0.15	54	83	0.059	0.065	0.135
O96438	1ezk	1o85	143	0.109	0.55	41	97	0.03	0.096	0.195	54	85	0.058	0.061	0.118
O96438	1ezk	1o8w	143	0.092	0.46	42	96	0.026	0.101	0.123	54	84	0.063	0.056	0.125
O96438	1ezk	1qk8	143	0.102	0.6	41	97	0.036	0.081	0.147	54	85	0.064	0.065	0.103
O96438	1o7u	1o85	143	0.028	0.09	40	101	0.009	0.026	0.092	57	84	0.02	0.021	0.061
O96438	1o7u	1o8w	143	0.03	0.21	40	99	0.019	0.032	0.096	57	83	0.026	0.031	0.074
O96438	1o7u	1qk8	143	0.067	0.25	40	101	0.019	0.073	0.087	57	84	0.023	0.026	0.071
O96438	1o85	1o8w	143	0.037	0.22	41	98	0.012	0.037	0.111	57	85	0.022	0.025	0.064
O96438	1o85	1qk8	143	0.063	0.24	40	99	0.028	0.061	0.111	57	86	0.032	0.022	0.041
O96438	1o8w	1qk8	143	0.07	0.32	40	97	0.02	0.071	0.148	57	85	0.03	0.02	0.066
P04547	1jej	1jg6	350	0.201	2.1	107	231	0.061	0.169	0.209	134	190	0.088	0.089	0.226
P04547	1jej	1jg7	350	0.214	2.1	104	227	0.077	0.162	0.262	134	187	0.106	0.143	0.263
P04547	1jej	1jiu	350	0.232	2.1	105	227	0.086	0.198	0.253	139	184	0.094	0.111	0.238
P04547	1jej	1jiv	350	0.22	1.91	103	228	0.069	0.153	0.259	135	193	0.097	0.086	0.225
P04547	1jej	1jix	350	0.207	2.12	105	231	0.032	0.187	0.237	134	183	0.077	0.079	0.262
P04547	1jej	1nvk	350	0.222	2.09	102	231	0.054	0.2	0.245	135	187	0.09	0.091	0.228
P04547	1jej	1qkj	350	0.227	2.19	106	225	0.07	0.19	0.245	133	187	0.105	0.145	0.28
P04547	1jg6	1jg7	350	0.144	0.38	115	228	0.022	0.109	0.157	139	204	0.088	0.073	0.161
P04547	1jg6	1jiu	350	0.17	0.42	115	227	0.042	0.158	0.188	141	198	0.093	0.096	0.167
P04547	1jg6	1jiv	350	0.187	0.58	114	229	0.05	0.14	0.185	138	208	0.09	0.079	0.163
P04547	1jg6	1jix	350	0.15	0.55	114	230	0.031	0.123	0.164	141	202	0.067	0.06	0.106
P04547	1jg6	1nvk	350	0.164	0.6	111	230	0.023	0.125	0.181	140	204	0.069	0.102	0.131
P04547	1jg6	1qkj	350	0.155	0.28	115	224	0.051	0.12	0.227	135	201	0.075	0.087	0.215
P04547	1jg7	1jiu	350	0.141	0.24	118	229	0.04	0.106	0.124	143	197	0.076	0.088	0.171
P04547	1jg7	1jiv	350	0.186	0.67	114	228	0.058	0.137	0.193	136	203	0.098	0.107	0.206
P04547	1jg7	1jix	350	0.175	0.5	112	227	0.034	0.135	0.216	142	200	0.075	0.119	0.176
P04547	1jg7	1nvk	350	0.179	0.54	111	229	0.032	0.131	0.206	143	204	0.074	0.11	0.135
P04547	1jg7	1qkj	350	0.195	0.44	114	222	0.064	0.14	0.246	134	197	0.098	0.137	0.236
P04547	1jiu	1jiv	350	0.199	0.73	113	226	0.084	0.16	0.208	139	198	0.102	0.086	0.204
P04547	1jiu	1jix	350	0.191	0.58	113	227	0.054	0.153	0.207	147	197	0.09	0.109	0.162
P04547	1jiu	1nvk	350	0.188	0.62	112	229	0.06	0.154	0.196	144	197	0.085	0.113	0.172
P04547	1jiu	1qkj	350	0.201	0.45	115	222	0.068	0.156	0.235	136	191	0.117	0.119	0.24
P04547	1jiv	1jix	350	0.153	0.61	111	228	0.045	0.121	0.209	138	201	0.07	0.086	0.174
P04547	1jiv	1nvk	350	0.156	0.61	111	231	0.035	0.13	0.18	137	203	0.068	0.085	0.153
P04547	1jiv	1qkj	350	0.187	0.69	115	225	0.05	0.169	0.194	132	200	0.102	0.126	0.205
P04547	1jix	1nvk	350	0.088	0.15	113	234	0.015	0.062	0.082	144	201	0.029	0.093	0.087
P04547	1jix	1qkj	350	0.18	0.66	114	225	0.061	0.126	0.239	135	194	0.099	0.114	0.222
P04547	1nvk	1qkj	350	0.198	0.71	112	226	0.049	0.125	0.242	135	197	0.102	0.103	0.219
P0A6K3	1bsj	1bsk	164	0.034	0.07	44	120	0.024	0.022	0.029	48	112	0.029	0.032	0.165
P0A6K3	1bsj	1dff	164	0.148	0.59	43	118	0.052	0.106	0.09	48	109	0.085	0.134	0.21
P0A6K3	1bsj	1xem	164	0.099	0.49	43	119	0.035	0.076	0.088	52	108	0.058	0.053	0.093
P0A6K3	1bsj	1xen	164	0.097	0.43	43	119	0.036	0.067	0.099	52	111	0.053	0.054	0.087
P0A6K3	1bsj	1xeo	164	0.09	0.42	43	120	0.049	0.065	0.072	52	100	0.035	0.056	0.17
P0A6K3	1bsk	1dff	164	0.137	0.59	43	118	0.045	0.099	0.095	48	113	0.089	0.135	0.248
P0A6K3	1bsk	1xem	164	0.099	0.48	43	119	0.037	0.073	0.105	48	108	0.047	0.052	0.177
P0A6K3	1bsk	1xen	164	0.099	0.42	43	119	0.032	0.061	0.103	48	111	0.063	0.056	0.259
P0A6K3	1bsk	1xeo	164	0.099	0.41	43	120	0.032	0.053	0.064	48	100	0.032	0.05	0.274
P0A6K3	1dff	1xem	164	0.157	0.46	42	117	0.069	0.079	0.136	48	105	0.073	0.132	0.254
P0A6K3	1dff	1xen	164	0.136	0.43	42	117	0.074	0.08	0.124	48	108	0.088	0.111	0.222
P0A6K3	1dff	1xeo	164	0.145	0.45	42	118	0.071	0.085	0.107	49	98	0.058	0.111	0.245
P0A6K3	1xem	1xen	164	0.059	0.17	43	119	0.028	0.042	0.069	52	107	0.018	0.031	0.095
P0A6K3	1xem	1xeo	164	0.041	0.18	42	119	0.027	0.035	0.074	56	100	0.019	0.022	0.113
P0A6K3	1xen	1xeo	164	0.044	0.11	43	120	0.023	0.033	0.048	52	99	0.016	0.032	0.151
D4Z2G1	1iz7	1iz8	293	0.12	0.17	120	167	0.064	0.073	0.171	100	187	0.08	0.1	0.14
D4Z2G1	1iz7	1k5p	293	0.164	0.51	116	166	0.049	0.106	0.215	99	182	0.073	0.119	0.162
D4Z2G1	1iz7	1k63	293	0.154	0.31	122	165	0.058	0.088	0.198	97	185	0.09	0.1	0.173
D4Z2G1	1iz7	1k6e	293	0.151	0.26	121	167	0.051	0.081	0.163	99	184	0.062	0.149	0.159
D4Z2G1	1iz7	1mj5	293	0.172	0.27	119	165	0.039	0.095	0.224	98	186	0.079	0.092	0.138
D4Z2G1	1iz7	2bfn	293	0.104	0.13	120	166	0.035	0.043	0.178	98	185	0.035	0.097	0.122
D4Z2G1	1iz8	1k5p	293	0.166	0.5	116	170	0.061	0.108	0.197	99	182	0.073	0.141	0.178
D4Z2G1	1iz8	1k63	293	0.171	0.31	121	168	0.07	0.103	0.144	98	186	0.092	0.135	0.194
D4Z2G1	1iz8	1k6e	293	0.156	0.28	120	170	0.061	0.103	0.14	98	183	0.092	0.122	0.213
D4Z2G1	1iz8	1mj5	293	0.182	0.29	117	167	0.062	0.104	0.224	96	184	0.094	0.128	0.213
D4Z2G1	1iz8	2bfn	293	0.121	0.17	118	168	0.05	0.08	0.183	97	184	0.052	0.153	0.152
D4Z2G1	1k5p	1k63	293	0.101	0.47	118	168	0.048	0.061	0.153	100	184	0.068	0.111	0.139
D4Z2G1	1k5p	1k6e	293	0.078	0.42	117	170	0.039	0.058	0.158	103	184	0.061	0.092	0.118
D4Z2G1	1k5p	1mj5	293	0.116	0.42	117	170	0.039	0.071	0.144	100	184	0.059	0.189	0.147
D4Z2G1	1k5p	2bfn	293	0.147	0.47	115	168	0.058	0.105	0.211	101	184	0.072	0.105	0.151
D4Z2G1	1k63	1k6e	293	0.053	0.14	122	168	0.031	0.028	0.092	102	188	0.043	0.069	0.063
D4Z2G1	1k63	1mj5	293	0.095	0.16	120	166	0.037	0.048	0.172	100	189	0.073	0.144	0.1
D4Z2G1	1k63	2bfn	293	0.15	0.29	120	166	0.053	0.094	0.196	98	186	0.078	0.085	0.136
D4Z2G1	1k6e	1mj5	293	0.083	0.09	119	168	0.034	0.041	0.157	102	188	0.057	0.184	0.089
D4Z2G1	1k6e	2bfn	293	0.136	0.25	118	167	0.039	0.086	0.219	101	186	0.064	0.101	0.123
D4Z2G1	1mj5	2bfn	293	0.155	0.26	118	167	0.034	0.097	0.214	99	187	0.077	0.145	0.14
P74325	1s2o	1tj3	243	0.194	3.28	71	159	0.07	0.134	0.245	76	162	0.111	0.116	0.163
P74325	1s2o	1tj4	243	0.178	3.31	72	159	0.073	0.137	0.24	76	161	0.128	0.137	0.19
P74325	1s2o	1tj5	243	0.183	3.27	71	161	0.057	0.138	0.244	76	160	0.107	0.159	0.183
P74325	1s2o	1u2s	243	0.182	3.31	71	159	0.065	0.136	0.245	76	161	0.128	0.17	0.183
P74325	1s2o	1u2t	243	0.2	3.26	71	159	0.067	0.124	0.255	76	164	0.131	0.16	0.163
P74325	1s2o	2b1q	243	0.189	3.28	70	161	0.058	0.146	0.261	76	162	0.115	0.14	0.177
P74325	1s2o	2b1r	243	0.183	3.28	71	160	0.052	0.134	0.241	76	162	0.116	0.133	0.165
P74325	1s2o	2d2v	243	0.189	3.29	71	161	0.065	0.138	0.241	76	162	0.136	0.159	0.188
P74325	1tj3	1tj4	243	0.122	0.24	82	158	0.065	0.069	0.092	78	164	0.076	0.082	0.087
P74325	1tj3	1tj5	243	0.104	0.18	81	160	0.062	0.064	0.089	78	163	0.05	0.115	0.105
P74325	1tj3	1u2s	243	0.102	0.17	82	159	0.048	0.058	0.093	78	164	0.055	0.09	0.059
P74325	1tj3	1u2t	243	0.109	0.25	82	159	0.066	0.069	0.124	76	165	0.059	0.107	0.103
P74325	1tj3	2b1q	243	0.092	0.18	80	160	0.045	0.055	0.082	78	165	0.054	0.096	0.078
P74325	1tj3	2b1r	243	0.105	0.16	80	158	0.043	0.049	0.117	78	165	0.066	0.084	0.056
P74325	1tj3	2d2v	243	0.092	0.17	81	160	0.053	0.051	0.079	78	165	0.052	0.096	0.091
P74325	1tj4	1tj5	243	0.1	0.24	81	159	0.038	0.075	0.117	79	163	0.058	0.098	0.123
P74325	1tj4	1u2s	243	0.107	0.27	82	158	0.044	0.072	0.093	79	164	0.075	0.103	0.091
P74325	1tj4	1u2t	243	0.121	0.28	82	158	0.051	0.08	0.124	76	164	0.078	0.133	0.12
P74325	1tj4	2b1q	243	0.112	0.25	80	159	0.04	0.067	0.111	78	164	0.068	0.094	0.097
P74325	1tj4	2b1r	243	0.12	0.24	81	158	0.044	0.051	0.122	78	164	0.07	0.078	0.099
P74325	1tj4	2d2v	243	0.118	0.25	81	159	0.044	0.067	0.101	78	164	0.063	0.099	0.105
P74325	1tj5	1u2s	243	0.089	0.15	80	159	0.035	0.046	0.11	79	163	0.042	0.1	0.063
P74325	1tj5	1u2t	243	0.096	0.23	81	160	0.058	0.061	0.11	76	163	0.055	0.135	0.125
P74325	1tj5	2b1q	243	0.063	0.13	80	162	0.021	0.055	0.066	78	163	0.035	0.114	0.087
P74325	1tj5	2b1r	243	0.065	0.11	80	160	0.019	0.054	0.085	78	163	0.05	0.116	0.088
P74325	1tj5	2d2v	243	0.076	0.15	81	162	0.042	0.05	0.056	78	163	0.043	0.108	0.097
P74325	1u2s	1u2t	243	0.107	0.25	81	158	0.048	0.055	0.14	76	164	0.063	0.123	0.108
P74325	1u2s	2b1q	243	0.079	0.16	80	160	0.028	0.049	0.091	78	164	0.035	0.088	0.048
P74325	1u2s	2b1r	243	0.096	0.13	81	159	0.039	0.049	0.101	78	164	0.063	0.084	0.057
P74325	1u2s	2d2v	243	0.084	0.14	80	159	0.038	0.038	0.1	78	164	0.045	0.091	0.064
P74325	1u2t	2b1q	243	0.098	0.22	80	160	0.038	0.049	0.123	76	165	0.061	0.112	0.097
P74325	1u2t	2b1r	243	0.107	0.22	80	158	0.047	0.047	0.138	76	165	0.069	0.128	0.099
P74325	1u2t	2d2v	243	0.103	0.23	81	160	0.044	0.046	0.11	76	165	0.064	0.114	0.101
P74325	2b1q	2b1r	243	0.059	0.09	80	161	0.015	0.046	0.08	78	165	0.037	0.104	0.035
P74325	2b1q	2d2v	243	0.068	0.14	80	162	0.026	0.044	0.047	78	165	0.039	0.091	0.043
P74325	2b1r	2d2v	243	0.074	0.11	80	160	0.035	0.045	0.097	78	165	0.05	0.098	0.06
P16184	3nz6	3nz9	202	0.118	0.6	48	149	0.023	0.107	0.16	81	115	0.036	0.198	0.128
P16184	3nz6	3nza	202	0.096	0.62	50	149	0.034	0.074	0.139	82	115	0.028	0.187	0.146
P16184	3nz6	3nzb	202	0.125	0.61	50	151	0.03	0.099	0.122	83	114	0.031	0.201	0.164
P16184	3nz6	3nzc	202	0.138	0.7	48	148	0.022	0.126	0.192	83	115	0.045	0.179	0.169
P16184	3nz6	4ixe	202	0.152	1.02	49	149	0.046	0.153	0.178	82	111	0.055	0.189	0.23
P16184	3nz6	4qjz	202	0.115	0.73	49	151	0.03	0.088	0.163	83	113	0.036	0.226	0.175
P16184	3nz6	1e26	202	0.15	0.82	48	150	0.049	0.129	0.155	82	112	0.043	0.193	0.188
P16184	3nz6	1klk	202	0.222	1.06	45	147	0.044	0.198	0.242	83	106	0.087	0.305	0.237
P16184	3nz6	1s3y	202	0.184	0.92	47	151	0.041	0.155	0.207	81	112	0.052	0.221	0.232
P16184	3nz6	2fzh	202	0.144	0.8	47	149	0.037	0.094	0.193	81	112	0.037	0.207	0.181
P16184	3nz9	3nza	202	0.114	0.46	50	148	0.013	0.122	0.161	80	119	0.036	0.211	0.144
P16184	3nz9	3nzb	202	0.106	0.44	49	149	0.021	0.081	0.135	80	117	0.03	0.191	0.184
P16184	3nz9	3nzc	202	0.139	0.46	48	147	0.02	0.133	0.182	81	119	0.052	0.174	0.12
P16184	3nz9	4ixe	202	0.169	0.9	50	149	0.03	0.193	0.157	79	114	0.062	0.183	0.251
P16184	3nz9	4qjz	202	0.137	0.66	49	150	0.026	0.109	0.166	80	116	0.066	0.224	0.208
P16184	3nz9	1e26	202	0.184	0.7	47	148	0.044	0.166	0.182	79	115	0.077	0.209	0.224
P16184	3nz9	1klk	202	0.219	0.86	46	147	0.039	0.199	0.276	79	108	0.103	0.239	0.265
P16184	3nz9	1s3y	202	0.182	0.86	46	149	0.043	0.145	0.235	79	116	0.059	0.305	0.211
P16184	3nz9	2fzh	202	0.133	0.64	46	147	0.039	0.118	0.203	78	115	0.059	0.271	0.189
P16184	3nza	3nzb	202	0.086	0.36	51	149	0.025	0.091	0.123	80	116	0.027	0.174	0.172
P16184	3nza	3nzc	202	0.108	0.45	50	147	0.02	0.07	0.152	82	119	0.044	0.117	0.108
P16184	3nza	4ixe	202	0.156	0.88	50	147	0.029	0.14	0.2	79	113	0.056	0.164	0.237
P16184	3nza	4qjz	202	0.114	0.56	50	149	0.021	0.093	0.154	80	115	0.032	0.22	0.227
P16184	3nza	1e26	202	0.139	0.57	50	149	0.054	0.109	0.17	79	114	0.069	0.172	0.223
P16184	3nza	1klk	202	0.213	0.86	47	146	0.036	0.167	0.256	79	107	0.1	0.246	0.254
P16184	3nza	1s3y	202	0.164	0.7	48	149	0.056	0.132	0.198	81	117	0.056	0.217	0.161
P16184	3nza	2fzh	202	0.133	0.6	48	147	0.047	0.094	0.223	80	116	0.051	0.249	0.184
P16184	3nzb	3nzc	202	0.137	0.43	49	148	0.027	0.118	0.163	80	115	0.03	0.197	0.191
P16184	3nzb	4ixe	202	0.154	0.87	50	149	0.026	0.15	0.152	83	115	0.075	0.175	0.157
P16184	3nzb	4qjz	202	0.106	0.6	50	151	0.024	0.095	0.138	83	116	0.052	0.181	0.159
P16184	3nzb	1e26	202	0.165	0.62	49	150	0.035	0.142	0.153	82	115	0.072	0.191	0.181
P16184	3nzb	1klk	202	0.228	0.83	46	147	0.048	0.186	0.247	82	108	0.109	0.237	0.261
P16184	3nzb	1s3y	202	0.167	0.75	48	151	0.035	0.126	0.191	80	114	0.047	0.285	0.228
P16184	3nzb	2fzh	202	0.131	0.58	47	148	0.033	0.102	0.188	80	114	0.046	0.283	0.153
P16184	3nzc	4ixe	202	0.193	0.86	49	147	0.044	0.154	0.185	79	112	0.059	0.191	0.23
P16184	3nzc	4qjz	202	0.159	0.61	48	148	0.028	0.145	0.185	80	114	0.038	0.232	0.193
P16184	3nzc	1e26	202	0.148	0.55	50	150	0.05	0.107	0.145	79	113	0.05	0.157	0.238
P16184	3nzc	1klk	202	0.219	0.87	44	144	0.054	0.19	0.274	79	106	0.087	0.238	0.278
P16184	3nzc	1s3y	202	0.18	0.77	47	149	0.041	0.152	0.182	81	116	0.054	0.237	0.172
P16184	3nzc	2fzh	202	0.149	0.59	48	148	0.038	0.12	0.196	80	115	0.048	0.271	0.178
P16184	4ixe	4qjz	202	0.137	0.87	50	150	0.031	0.143	0.142	82	113	0.047	0.238	0.182
P16184	4ixe	1e26	202	0.174	0.97	48	148	0.028	0.17	0.191	85	116	0.065	0.222	0.176
P16184	4ixe	1klk	202	0.191	0.75	46	146	0.042	0.175	0.255	84	108	0.069	0.231	0.245
P16184	4ixe	1s3y	202	0.183	1.1	47	149	0.055	0.174	0.223	79	111	0.074	0.327	0.25
P16184	4ixe	2fzh	202	0.186	0.97	47	147	0.053	0.163	0.207	79	111	0.065	0.274	0.213
P16184	4qjz	1e26	202	0.159	0.61	48	150	0.027	0.144	0.165	82	114	0.059	0.218	0.201
P16184	4qjz	1klk	202	0.218	0.98	46	148	0.038	0.188	0.252	82	107	0.099	0.262	0.272
P16184	4qjz	1s3y	202	0.172	0.77	47	151	0.035	0.156	0.191	79	112	0.067	0.274	0.253
P16184	4qjz	2fzh	202	0.136	0.58	47	149	0.03	0.108	0.196	79	112	0.04	0.275	0.211
P16184	1e26	1klk	202	0.205	0.85	44	146	0.035	0.164	0.254	84	109	0.111	0.231	0.237
P16184	1e26	1s3y	202	0.175	0.62	47	151	0.027	0.148	0.197	78	111	0.055	0.304	0.263
P16184	1e26	2fzh	202	0.167	0.68	47	149	0.055	0.126	0.169	78	111	0.055	0.315	0.242
P16184	1klk	1s3y	202	0.23	1.01	44	148	0.043	0.155	0.287	78	104	0.093	0.295	0.283
P16184	1klk	2fzh	202	0.218	0.98	44	146	0.046	0.174	0.268	78	104	0.103	0.259	0.316
P16184	1s3y	2fzh	202	0.169	0.71	45	149	0.038	0.132	0.25	82	116	0.049	0.21	0.192
P0A6D3	1g6s	1g6t	426	0.092	0.1	182	238	0.04	0.048	0.16	153	270	0.054	0.091	0.085
P0A6D3	1g6s	1x8r	426	0.113	0.18	183	235	0.057	0.096	0.16	154	271	0.058	0.095	0.087
P0A6D3	1g6s	1x8t	426	0.164	0.47	181	235	0.069	0.125	0.195	154	265	0.082	0.097	0.152
P0A6D3	1g6s	2aa9	426	0.127	0.15	182	239	0.059	0.103	0.148	154	270	0.05	0.095	0.085
P0A6D3	1g6s	2aay	426	0.109	0.18	183	238	0.046	0.097	0.125	154	270	0.048	0.103	0.077
P0A6D3	1g6s	2pq9	426	0.112	0.19	180	236	0.054	0.09	0.193	154	270	0.063	0.085	0.099
P0A6D3	1g6t	1x8r	426	0.131	0.17	183	235	0.069	0.114	0.18	153	271	0.069	0.073	0.101
P0A6D3	1g6t	1x8t	426	0.16	0.45	181	235	0.076	0.129	0.188	154	266	0.09	0.087	0.133
P0A6D3	1g6t	2aa9	426	0.151	0.14	183	240	0.061	0.095	0.143	154	271	0.08	0.09	0.082
P0A6D3	1g6t	2aay	426	0.118	0.18	183	238	0.044	0.088	0.149	154	271	0.062	0.074	0.074
P0A6D3	1g6t	2pq9	426	0.122	0.18	182	238	0.053	0.093	0.154	154	271	0.061	0.088	0.089
P0A6D3	1x8r	1x8t	426	0.154	0.41	183	233	0.06	0.089	0.17	154	266	0.065	0.087	0.131
P0A6D3	1x8r	2aa9	426	0.122	0.18	183	236	0.054	0.1	0.171	154	271	0.059	0.093	0.075
P0A6D3	1x8r	2aay	426	0.121	0.22	184	235	0.053	0.086	0.156	154	271	0.045	0.091	0.084
P0A6D3	1x8r	2pq9	426	0.129	0.14	184	236	0.057	0.091	0.156	154	271	0.056	0.092	0.082
P0A6D3	1x8t	2aa9	426	0.176	0.47	180	235	0.076	0.132	0.216	155	266	0.088	0.105	0.131
P0A6D3	1x8t	2aay	426	0.164	0.51	182	235	0.083	0.118	0.202	155	266	0.083	0.1	0.134
P0A6D3	1x8t	2pq9	426	0.166	0.41	182	236	0.076	0.107	0.173	155	266	0.079	0.068	0.123
P0A6D3	2aa9	2aay	426	0.128	0.13	183	239	0.053	0.08	0.138	155	271	0.057	0.093	0.08
P0A6D3	2aa9	2pq9	426	0.15	0.21	180	237	0.071	0.111	0.189	155	271	0.067	0.096	0.088
P0A6D3	2aay	2pq9	426	0.151	0.26	182	237	0.06	0.096	0.177	155	271	0.078	0.092	0.086
Q7M422	1x3k	2zwj	151	0.06	0.16	31	120	0.019	0.066	0.046	36	115	0.039	0.066	0.099
Q7M422	1x3k	3a5a	151	0.051	0.15	31	120	0.021	0.074	0.042	34	113	0.041	0.052	0.112
Q7M422	1x3k	3a5b	151	0.106	0.47	29	117	0.019	0.081	0.092	34	113	0.06	0.125	0.123
Q7M422	1x3k	3a5g	151	0.098	0.45	29	119	0.02	0.078	0.084	36	113	0.041	0.101	0.138
Q7M422	1x3k	3a9m	151	0.073	0.34	31	119	0.023	0.073	0.049	36	115	0.056	0.067	0.104
Q7M422	1x3k	3arj	151	0.066	0.17	31	119	0.014	0.05	0.052	36	115	0.037	0.099	0.087
Q7M422	1x3k	3ark	151	0.084	0.2	31	118	0.015	0.07	0.083	36	112	0.042	0.088	0.101
Q7M422	1x3k	3arl	151	0.089	0.19	31	119	0.015	0.069	0.066	36	112	0.051	0.077	0.09
Q7M422	2zwj	3a5a	151	0.034	0.1	31	120	0.013	0.034	0.047	34	113	0.03	0.067	0.124
Q7M422	2zwj	3a5b	151	0.095	0.45	29	117	0.013	0.094	0.094	34	113	0.064	0.14	0.121
Q7M422	2zwj	3a5g	151	0.08	0.41	29	119	0.012	0.06	0.063	36	113	0.04	0.12	0.12
Q7M422	2zwj	3a9m	151	0.06	0.3	31	119	0.02	0.069	0.062	36	115	0.038	0.092	0.107
Q7M422	2zwj	3arj	151	0.027	0.09	31	119	0.02	0.017	0.048	36	115	0.021	0.079	0.087
Q7M422	2zwj	3ark	151	0.061	0.12	31	118	0.018	0.05	0.076	36	112	0.023	0.088	0.1
Q7M422	2zwj	3arl	151	0.05	0.11	31	119	0.025	0.02	0.044	36	112	0.032	0.066	0.09
Q7M422	3a5a	3a5b	151	0.104	0.44	29	117	0.017	0.084	0.085	36	115	0.084	0.137	0.084
Q7M422	3a5a	3a5g	151	0.074	0.41	29	119	0.016	0.063	0.071	36	113	0.052	0.146	0.13
Q7M422	3a5a	3a9m	151	0.075	0.28	31	119	0.023	0.079	0.062	34	113	0.057	0.081	0.126
Q7M422	3a5a	3arj	151	0.056	0.13	31	119	0.023	0.036	0.051	34	113	0.031	0.058	0.111
Q7M422	3a5a	3ark	151	0.064	0.15	31	118	0.019	0.057	0.083	34	110	0.032	0.054	0.129
Q7M422	3a5a	3arl	151	0.073	0.14	31	119	0.023	0.054	0.06	34	110	0.041	0.057	0.11
Q7M422	3a5b	3a5g	151	0.079	0.26	30	119	0.01	0.072	0.069	36	113	0.035	0.043	0.095
Q7M422	3a5b	3a9m	151	0.115	0.44	30	117	0.016	0.1	0.094	34	113	0.059	0.148	0.128
Q7M422	3a5b	3arj	151	0.096	0.45	30	117	0.022	0.109	0.073	34	113	0.065	0.113	0.101
Q7M422	3a5b	3ark	151	0.111	0.44	30	116	0.023	0.101	0.107	34	110	0.04	0.111	0.114
Q7M422	3a5b	3arl	151	0.11	0.45	30	117	0.027	0.1	0.073	34	110	0.048	0.116	0.119
Q7M422	3a5g	3a9m	151	0.066	0.33	29	118	0.014	0.067	0.084	36	113	0.037	0.148	0.113
Q7M422	3a5g	3arj	151	0.086	0.42	30	119	0.017	0.07	0.065	36	113	0.041	0.129	0.125
Q7M422	3a5g	3ark	151	0.088	0.41	30	118	0.017	0.082	0.084	36	110	0.029	0.114	0.123
Q7M422	3a5g	3arl	151	0.09	0.42	30	119	0.021	0.074	0.052	36	110	0.035	0.123	0.116
Q7M422	3a9m	3arj	151	0.074	0.32	31	118	0.023	0.073	0.077	36	115	0.041	0.093	0.106
Q7M422	3a9m	3ark	151	0.058	0.32	31	117	0.022	0.06	0.118	36	112	0.033	0.105	0.125
Q7M422	3a9m	3arl	151	0.071	0.32	31	118	0.025	0.049	0.076	36	112	0.042	0.079	0.114
Q7M422	3arj	3ark	151	0.058	0.07	32	118	0.007	0.042	0.091	36	112	0.009	0.058	0.093
Q7M422	3arj	3arl	151	0.039	0.06	32	119	0.01	0.03	0.033	36	112	0.015	0.041	0.084
Q7M422	3ark	3arl	151	0.051	0.08	32	118	0.012	0.045	0.08	39	112	0.011	0.087	0.072
P9WPY3	1l4u	1l4y	165	0.041	0.19	44	117	0.014	0.082	0.101	52	113	0.035	0.046	0.037
P9WPY3	1l4u	1we2	165	0.1	0.56	43	117	0.044	0.091	0.125	47	111	0.073	0.107	0.11
P9WPY3	1l4u	1zyu	165	0.155	0.83	42	118	0.044	0.136	0.162	51	110	0.099	0.108	0.158
P9WPY3	1l4u	2dfn	165	0.115	0.84	45	116	0.041	0.108	0.122	48	112	0.072	0.099	0.099
P9WPY3	1l4u	2g1k	165	0.144	0.84	43	119	0.043	0.113	0.134	51	113	0.088	0.117	0.087
P9WPY3	1l4u	2iyq	165	0.092	0.88	43	116	0.031	0.097	0.13	51	113	0.053	0.142	0.061
P9WPY3	1l4u	2iys	165	0.139	1.38	40	117	0.047	0.122	0.259	45	112	0.069	0.179	0.145
P9WPY3	1l4u	2iyt	165	0.133	1.38	40	117	0.045	0.121	0.266	45	112	0.082	0.172	0.145
P9WPY3	1l4u	2iyu	165	0.139	1.21	38	119	0.025	0.145	0.268	46	112	0.078	0.25	0.101
P9WPY3	1l4u	2iyw	165	0.148	0.88	41	118	0.04	0.139	0.219	51	111	0.07	0.176	0.114
P9WPY3	1l4u	2iyx	165	0.149	0.89	40	119	0.08	0.131	0.174	51	113	0.098	0.109	0.093
P9WPY3	1l4u	2iyy	165	0.153	0.88	40	119	0.053	0.136	0.168	51	113	0.094	0.112	0.109
P9WPY3	1l4u	3baf	165	0.124	1.05	37	120	0.062	0.128	0.209	51	112	0.072	0.099	0.099
P9WPY3	1l4y	1we2	165	0.092	0.54	44	116	0.03	0.112	0.135	47	111	0.075	0.174	0.106
P9WPY3	1l4y	1zyu	165	0.154	0.85	42	116	0.055	0.135	0.213	51	110	0.097	0.108	0.152
P9WPY3	1l4y	2dfn	165	0.111	0.83	47	116	0.033	0.094	0.089	48	112	0.071	0.097	0.097
P9WPY3	1l4y	2g1k	165	0.141	0.86	43	117	0.026	0.134	0.15	51	113	0.094	0.103	0.09
P9WPY3	1l4y	2iyq	165	0.1	0.87	43	114	0.021	0.125	0.162	51	113	0.074	0.091	0.06
P9WPY3	1l4y	2iys	165	0.14	1.39	41	116	0.06	0.132	0.246	45	112	0.07	0.23	0.135
P9WPY3	1l4y	2iyt	165	0.139	1.4	41	116	0.052	0.124	0.21	45	112	0.084	0.214	0.169
P9WPY3	1l4y	2iyu	165	0.139	1.23	39	118	0.032	0.131	0.233	46	112	0.082	0.118	0.096
P9WPY3	1l4y	2iyw	165	0.152	0.89	41	116	0.029	0.158	0.242	51	111	0.076	0.159	0.105
P9WPY3	1l4y	2iyx	165	0.16	0.91	40	117	0.075	0.15	0.192	51	113	0.106	0.097	0.084
P9WPY3	1l4y	2iyy	165	0.159	0.91	40	117	0.065	0.135	0.195	51	113	0.103	0.123	0.109
P9WPY3	1l4y	3baf	165	0.12	1.06	37	118	0.062	0.143	0.225	51	112	0.084	0.102	0.099
P9WPY3	1we2	1zyu	165	0.167	0.78	42	117	0.053	0.167	0.186	47	109	0.091	0.177	0.209
P9WPY3	1we2	2dfn	165	0.121	0.57	46	116	0.029	0.127	0.115	48	115	0.065	0.116	0.087
P9WPY3	1we2	2g1k	165	0.134	0.81	42	117	0.027	0.14	0.165	47	112	0.094	0.162	0.135
P9WPY3	1we2	2iyq	165	0.108	0.69	42	114	0.031	0.116	0.173	47	112	0.07	0.094	0.147
P9WPY3	1we2	2iys	165	0.159	1.59	41	117	0.051	0.188	0.22	45	115	0.109	0.116	0.175
P9WPY3	1we2	2iyt	165	0.167	1.6	41	117	0.055	0.177	0.215	45	115	0.113	0.118	0.21
P9WPY3	1we2	2iyu	165	0.153	1.42	38	118	0.032	0.176	0.258	45	114	0.099	0.113	0.143
P9WPY3	1we2	2iyw	165	0.163	1.27	42	118	0.035	0.162	0.216	48	111	0.083	0.173	0.151
P9WPY3	1we2	2iyx	165	0.147	0.85	39	117	0.046	0.167	0.209	47	112	0.107	0.181	0.138
P9WPY3	1we2	2iyy	165	0.152	0.84	39	117	0.04	0.157	0.209	47	112	0.104	0.164	0.147
P9WPY3	1we2	3baf	165	0.139	1.15	37	119	0.062	0.141	0.224	48	112	0.121	0.214	0.133
P9WPY3	1zyu	2dfn	165	0.161	0.74	44	116	0.049	0.162	0.186	48	110	0.107	0.139	0.172
P9WPY3	1zyu	2g1k	165	0.111	0.39	43	120	0.049	0.092	0.127	51	111	0.075	0.12	0.115
P9WPY3	1zyu	2iyq	165	0.148	0.73	43	117	0.045	0.153	0.164	51	111	0.104	0.129	0.132
P9WPY3	1zyu	2iys	165	0.173	1.65	38	116	0.054	0.158	0.259	45	110	0.102	0.097	0.194
P9WPY3	1zyu	2iyt	165	0.159	1.65	38	116	0.05	0.158	0.279	45	110	0.106	0.108	0.208
P9WPY3	1zyu	2iyu	165	0.166	1.49	36	118	0.047	0.152	0.26	46	110	0.086	0.111	0.193
P9WPY3	1zyu	2iyw	165	0.191	1.14	39	117	0.042	0.171	0.242	52	110	0.086	0.179	0.183
P9WPY3	1zyu	2iyx	165	0.117	0.43	40	120	0.055	0.101	0.163	51	111	0.092	0.107	0.126
P9WPY3	1zyu	2iyy	165	0.132	0.43	40	120	0.067	0.105	0.152	51	111	0.107	0.108	0.131
P9WPY3	1zyu	3baf	165	0.177	1	37	121	0.073	0.177	0.201	51	110	0.131	0.135	0.16
P9WPY3	2dfn	2g1k	165	0.139	0.76	44	116	0.032	0.165	0.158	48	113	0.115	0.15	0.104
P9WPY3	2dfn	2iyq	165	0.087	0.42	45	114	0.014	0.092	0.163	48	113	0.051	0.095	0.079
P9WPY3	2dfn	2iys	165	0.149	1.62	42	115	0.064	0.169	0.217	46	116	0.091	0.181	0.111
P9WPY3	2dfn	2iyt	165	0.142	1.63	42	115	0.069	0.166	0.235	46	116	0.085	0.185	0.144
P9WPY3	2dfn	2iyu	165	0.148	1.13	39	116	0.039	0.146	0.245	46	115	0.115	0.174	0.117
P9WPY3	2dfn	2iyw	165	0.134	1.43	43	116	0.033	0.142	0.204	49	112	0.086	0.146	0.132
P9WPY3	2dfn	2iyx	165	0.143	0.8	41	116	0.049	0.161	0.201	48	113	0.103	0.171	0.096
P9WPY3	2dfn	2iyy	165	0.141	0.79	41	116	0.047	0.153	0.218	48	113	0.098	0.177	0.108
P9WPY3	2dfn	3baf	165	0.104	1.01	37	116	0.07	0.136	0.272	48	112	0.076	0.136	0.115
P9WPY3	2g1k	2iyq	165	0.144	0.74	43	117	0.031	0.154	0.146	51	114	0.099	0.141	0.067
P9WPY3	2g1k	2iys	165	0.142	1.65	38	116	0.031	0.125	0.228	45	113	0.079	0.1	0.124
P9WPY3	2g1k	2iyt	165	0.143	1.65	38	116	0.039	0.13	0.242	45	113	0.083	0.104	0.159
P9WPY3	2g1k	2iyu	165	0.128	1.5	37	119	0.031	0.152	0.251	46	113	0.067	0.112	0.108
P9WPY3	2g1k	2iyw	165	0.168	1.11	39	117	0.02	0.167	0.212	51	112	0.069	0.198	0.124
P9WPY3	2g1k	2iyx	165	0.073	0.28	41	121	0.033	0.079	0.077	51	114	0.068	0.074	0.067
P9WPY3	2g1k	2iyy	165	0.086	0.28	41	121	0.034	0.081	0.099	51	114	0.077	0.09	0.059
P9WPY3	2g1k	3baf	165	0.148	0.95	37	121	0.073	0.155	0.202	51	113	0.1	0.147	0.115
P9WPY3	2iyq	2iys	165	0.158	1.77	40	115	0.043	0.16	0.268	45	113	0.096	0.179	0.119
P9WPY3	2iyq	2iyt	165	0.153	1.77	40	115	0.033	0.154	0.244	45	113	0.093	0.184	0.138
P9WPY3	2iyq	2iyu	165	0.145	1.59	38	117	0.037	0.156	0.271	46	113	0.085	0.23	0.107
P9WPY3	2iyq	2iyw	165	0.15	1.16	41	116	0.031	0.162	0.254	51	112	0.079	0.163	0.13
P9WPY3	2iyq	2iyx	165	0.135	0.79	41	118	0.048	0.131	0.18	51	114	0.096	0.137	0.077
P9WPY3	2iyq	2iyy	165	0.139	0.78	41	118	0.042	0.14	0.183	51	114	0.094	0.129	0.089
P9WPY3	2iyq	3baf	165	0.102	0.93	37	118	0.057	0.128	0.214	51	113	0.076	0.123	0.077
P9WPY3	2iys	2iyt	165	0.032	0.1	43	122	0.013	0.02	0.038	46	119	0.019	0.041	0.066
P9WPY3	2iys	2iyu	165	0.091	0.5	39	122	0.031	0.089	0.123	46	118	0.072	0.06	0.108
P9WPY3	2iys	2iyw	165	0.155	1.07	42	121	0.048	0.138	0.089	46	112	0.055	0.089	0.191
P9WPY3	2iys	2iyx	165	0.175	1.67	36	117	0.067	0.143	0.237	45	113	0.084	0.094	0.178
P9WPY3	2iys	2iyy	165	0.182	1.67	36	117	0.048	0.147	0.251	45	113	0.089	0.1	0.167
P9WPY3	2iys	3baf	165	0.172	1.8	36	121	0.069	0.16	0.195	45	112	0.095	0.281	0.201
P9WPY3	2iyt	2iyu	165	0.097	0.5	39	122	0.028	0.081	0.13	46	118	0.064	0.065	0.105
P9WPY3	2iyt	2iyw	165	0.146	1.06	42	121	0.05	0.13	0.095	46	112	0.051	0.087	0.19
P9WPY3	2iyt	2iyx	165	0.169	1.67	36	117	0.072	0.14	0.253	45	113	0.094	0.11	0.182
P9WPY3	2iyt	2iyy	165	0.176	1.68	36	117	0.048	0.148	0.25	45	113	0.088	0.111	0.171
P9WPY3	2iyt	3baf	165	0.175	1.79	36	121	0.066	0.162	0.193	45	112	0.093	0.288	0.196
P9WPY3	2iyu	2iyw	165	0.143	0.94	39	122	0.029	0.125	0.096	47	112	0.062	0.102	0.16
P9WPY3	2iyu	2iyx	165	0.181	1.51	35	120	0.074	0.156	0.238	46	113	0.091	0.1	0.122
P9WPY3	2iyu	2iyy	165	0.188	1.52	35	120	0.042	0.188	0.238	46	113	0.099	0.106	0.133
P9WPY3	2iyu	3baf	165	0.175	1.67	35	124	0.065	0.154	0.184	46	112	0.11	0.167	0.137
P9WPY3	2iyw	2iyx	165	0.162	1.14	37	118	0.058	0.152	0.248	51	112	0.078	0.153	0.123
P9WPY3	2iyw	2iyy	165	0.168	1.14	37	118	0.036	0.155	0.249	51	112	0.085	0.158	0.137
P9WPY3	2iyw	3baf	165	0.158	1.28	36	121	0.076	0.15	0.208	51	111	0.094	0.17	0.155
P9WPY3	2iyx	2iyy	165	0.051	0.11	40	123	0.03	0.049	0.07	51	114	0.029	0.076	0.058
P9WPY3	2iyx	3baf	165	0.159	1	35	122	0.079	0.171	0.21	51	113	0.126	0.143	0.121
P9WPY3	2iyy	3baf	165	0.157	1	35	122	0.078	0.168	0.179	51	113	0.119	0.14	0.122
P0AE18	1xnz	2bb7	258	0.13	0.32	94	158	0.031	0.069	0.155	100	157	0.051	0.054	0.096
P0AE18	1xnz	2evc	258	0.075	0.14	96	160	0.023	0.047	0.067	101	156	0.029	0.065	0.072
P0AE18	1xnz	2evm	258	0.09	0.16	96	159	0.026	0.052	0.104	101	155	0.032	0.049	0.068
P0AE18	1xnz	2gg0	258	0.141	0.42	92	158	0.051	0.11	0.163	101	154	0.067	0.093	0.127
P0AE18	1xnz	2gg2	258	0.131	0.35	93	158	0.037	0.096	0.156	100	154	0.054	0.056	0.132
P0AE18	1xnz	2gg3	258	0.12	0.33	92	158	0.04	0.07	0.16	100	154	0.055	0.056	0.122
P0AE18	1xnz	2gg5	258	0.163	0.36	90	157	0.079	0.106	0.205	101	153	0.086	0.085	0.136
P0AE18	1xnz	2gg7	258	0.149	0.34	94	158	0.054	0.095	0.171	100	154	0.058	0.066	0.123
P0AE18	1xnz	2gg8	258	0.145	0.33	92	158	0.035	0.086	0.168	100	153	0.063	0.043	0.12
P0AE18	1xnz	2gg9	258	0.149	0.38	93	159	0.04	0.105	0.146	100	154	0.066	0.078	0.128
P0AE18	1xnz	2ggb	258	0.149	0.33	92	156	0.048	0.096	0.165	100	152	0.064	0.069	0.137
P0AE18	1xnz	2ggc	258	0.184	0.72	91	157	0.035	0.104	0.214	99	151	0.076	0.095	0.187
P0AE18	1xnz	2p98	258	0.11	0.28	96	158	0.026	0.058	0.13	100	155	0.041	0.054	0.118
P0AE18	1xnz	2p99	258	0.131	0.29	96	157	0.035	0.062	0.166	100	155	0.055	0.071	0.124
P0AE18	1xnz	2p9a	258	0.077	0.2	95	160	0.026	0.052	0.089	101	156	0.037	0.062	0.073
P0AE18	1xnz	2q92	258	0.112	0.23	93	160	0.026	0.056	0.123	101	156	0.047	0.078	0.068
P0AE18	1xnz	2q93	258	0.124	0.34	92	159	0.028	0.08	0.153	101	156	0.054	0.065	0.099
P0AE18	1xnz	2q94	258	0.097	0.25	94	159	0.026	0.067	0.122	101	155	0.037	0.074	0.085
P0AE18	1xnz	2q95	258	0.124	0.32	94	159	0.035	0.088	0.128	101	156	0.044	0.059	0.096
P0AE18	1xnz	2q96	258	0.12	0.36	93	159	0.025	0.09	0.154	101	157	0.044	0.076	0.074
P0AE18	1xnz	3d27	258	0.126	0.27	92	159	0.036	0.077	0.149	100	153	0.051	0.085	0.123
P0AE18	2bb7	2evc	258	0.121	0.26	94	160	0.035	0.065	0.135	100	156	0.046	0.066	0.105
P0AE18	2bb7	2evm	258	0.119	0.26	94	159	0.028	0.084	0.128	100	155	0.046	0.061	0.109
P0AE18	2bb7	2gg0	258	0.132	0.34	92	160	0.041	0.101	0.13	100	154	0.05	0.071	0.125
P0AE18	2bb7	2gg2	258	0.135	0.3	93	160	0.037	0.108	0.148	100	155	0.04	0.059	0.107
P0AE18	2bb7	2gg3	258	0.126	0.31	92	160	0.05	0.103	0.138	100	155	0.05	0.056	0.1
P0AE18	2bb7	2gg5	258	0.165	0.39	90	159	0.075	0.131	0.194	100	153	0.084	0.071	0.157
P0AE18	2bb7	2gg7	258	0.141	0.34	93	159	0.043	0.118	0.163	100	155	0.049	0.062	0.117
P0AE18	2bb7	2gg8	258	0.134	0.32	91	159	0.047	0.101	0.16	100	154	0.061	0.065	0.137
P0AE18	2bb7	2gg9	258	0.126	0.35	92	160	0.043	0.103	0.143	100	155	0.054	0.068	0.107
P0AE18	2bb7	2ggb	258	0.157	0.31	93	159	0.042	0.123	0.172	100	153	0.065	0.081	0.134
P0AE18	2bb7	2ggc	258	0.186	0.63	89	157	0.023	0.122	0.201	99	152	0.078	0.079	0.164
P0AE18	2bb7	2p98	258	0.122	0.15	95	159	0.031	0.078	0.107	100	156	0.049	0.061	0.081
P0AE18	2bb7	2p99	258	0.113	0.17	95	158	0.043	0.087	0.153	100	156	0.058	0.066	0.108
P0AE18	2bb7	2p9a	258	0.108	0.22	93	160	0.023	0.061	0.136	100	156	0.053	0.062	0.112
P0AE18	2bb7	2q92	258	0.131	0.23	93	162	0.033	0.094	0.138	100	156	0.044	0.069	0.103
P0AE18	2bb7	2q93	258	0.133	0.33	91	160	0.038	0.084	0.157	100	156	0.066	0.07	0.104
P0AE18	2bb7	2q94	258	0.112	0.18	94	161	0.032	0.063	0.093	100	155	0.036	0.057	0.101
P0AE18	2bb7	2q95	258	0.143	0.33	93	160	0.042	0.099	0.135	100	156	0.054	0.062	0.1
P0AE18	2bb7	2q96	258	0.135	0.31	92	160	0.041	0.102	0.14	100	157	0.045	0.056	0.083
P0AE18	2bb7	3d27	258	0.136	0.35	91	160	0.05	0.101	0.169	100	154	0.05	0.078	0.14
P0AE18	2evc	2evm	258	0.077	0.13	94	159	0.018	0.048	0.109	102	155	0.025	0.063	0.047
P0AE18	2evc	2gg0	258	0.139	0.38	91	159	0.034	0.115	0.168	101	153	0.064	0.105	0.133
P0AE18	2evc	2gg2	258	0.131	0.33	92	159	0.044	0.116	0.164	100	153	0.064	0.081	0.149
P0AE18	2evc	2gg3	258	0.131	0.3	91	159	0.042	0.091	0.152	100	153	0.055	0.066	0.157
P0AE18	2evc	2gg5	258	0.169	0.35	89	158	0.069	0.113	0.205	101	152	0.091	0.09	0.158
P0AE18	2evc	2gg7	258	0.132	0.32	92	158	0.036	0.099	0.157	100	153	0.062	0.061	0.145
P0AE18	2evc	2gg8	258	0.135	0.3	91	159	0.04	0.096	0.162	101	153	0.06	0.058	0.116
P0AE18	2evc	2gg9	258	0.141	0.36	92	160	0.043	0.114	0.142	100	153	0.062	0.088	0.151
P0AE18	2evc	2ggb	258	0.161	0.3	91	157	0.046	0.108	0.175	101	152	0.065	0.104	0.137
P0AE18	2evc	2ggc	258	0.19	0.68	90	158	0.04	0.13	0.195	99	150	0.093	0.094	0.199
P0AE18	2evc	2p98	258	0.103	0.22	95	159	0.022	0.071	0.113	101	155	0.043	0.074	0.074
P0AE18	2evc	2p99	258	0.12	0.23	95	158	0.029	0.07	0.142	101	155	0.056	0.076	0.105
P0AE18	2evc	2p9a	258	0.081	0.17	94	161	0.029	0.075	0.088	102	156	0.036	0.076	0.078
P0AE18	2evc	2q92	258	0.105	0.19	93	162	0.027	0.071	0.119	102	156	0.034	0.079	0.07
P0AE18	2evc	2q93	258	0.12	0.31	91	160	0.029	0.08	0.141	102	156	0.05	0.056	0.077
P0AE18	2evc	2q94	258	0.092	0.2	94	161	0.025	0.075	0.104	102	155	0.027	0.075	0.082
P0AE18	2evc	2q95	258	0.132	0.29	94	161	0.034	0.084	0.11	102	156	0.041	0.066	0.09
P0AE18	2evc	2q96	258	0.111	0.33	92	160	0.028	0.087	0.141	101	156	0.042	0.086	0.096
P0AE18	2evc	3d27	258	0.126	0.28	91	160	0.054	0.086	0.143	101	153	0.049	0.095	0.119
P0AE18	2evm	2gg0	258	0.141	0.36	93	160	0.045	0.124	0.125	101	152	0.064	0.08	0.139
P0AE18	2evm	2gg2	258	0.134	0.3	94	160	0.041	0.131	0.127	100	152	0.057	0.064	0.145
P0AE18	2evm	2gg3	258	0.129	0.29	93	160	0.043	0.103	0.132	100	152	0.053	0.066	0.151
P0AE18	2evm	2gg5	258	0.173	0.34	91	159	0.063	0.133	0.176	101	151	0.087	0.083	0.166
P0AE18	2evm	2gg7	258	0.144	0.3	95	160	0.049	0.131	0.108	100	152	0.051	0.071	0.147
P0AE18	2evm	2gg8	258	0.154	0.29	93	160	0.046	0.097	0.116	101	152	0.065	0.05	0.12
P0AE18	2evm	2gg9	258	0.146	0.33	94	161	0.047	0.123	0.094	100	152	0.064	0.081	0.151
P0AE18	2evm	2ggb	258	0.158	0.31	93	158	0.036	0.117	0.14	101	151	0.069	0.09	0.144
P0AE18	2evm	2ggc	258	0.185	0.71	91	158	0.03	0.135	0.21	99	149	0.079	0.093	0.205
P0AE18	2evm	2p98	258	0.095	0.22	95	158	0.026	0.055	0.108	101	154	0.039	0.058	0.087
P0AE18	2evm	2p99	258	0.126	0.22	96	158	0.019	0.088	0.125	101	154	0.055	0.066	0.123
P0AE18	2evm	2p9a	258	0.097	0.19	94	160	0.022	0.06	0.089	102	155	0.042	0.066	0.076
P0AE18	2evm	2q92	258	0.098	0.18	93	161	0.026	0.059	0.1	102	155	0.032	0.063	0.077
P0AE18	2evm	2q93	258	0.126	0.3	93	161	0.027	0.108	0.131	102	155	0.057	0.072	0.092
P0AE18	2evm	2q94	258	0.1	0.19	93	159	0.018	0.083	0.106	102	154	0.033	0.064	0.095
P0AE18	2evm	2q95	258	0.136	0.29	94	160	0.027	0.102	0.108	102	155	0.045	0.062	0.085
P0AE18	2evm	2q96	258	0.131	0.32	94	161	0.018	0.106	0.114	101	155	0.037	0.065	0.103
P0AE18	2evm	3d27	258	0.144	0.24	93	161	0.05	0.095	0.121	101	152	0.042	0.089	0.126
P0AE18	2gg0	2gg2	258	0.066	0.16	93	162	0.011	0.051	0.076	103	154	0.024	0.08	0.06
P0AE18	2gg0	2gg3	258	0.077	0.21	93	163	0.022	0.08	0.085	103	154	0.034	0.072	0.073
P0AE18	2gg0	2gg5	258	0.154	0.29	90	161	0.067	0.109	0.155	104	153	0.074	0.115	0.105
P0AE18	2gg0	2gg7	258	0.096	0.21	93	161	0.016	0.079	0.113	103	154	0.033	0.083	0.066
P0AE18	2gg0	2gg8	258	0.103	0.24	91	161	0.03	0.081	0.145	103	153	0.037	0.082	0.098
P0AE18	2gg0	2gg9	258	0.053	0.11	92	162	0.013	0.05	0.081	103	154	0.015	0.072	0.056
P0AE18	2gg0	2ggb	258	0.13	0.31	92	160	0.036	0.096	0.148	103	152	0.059	0.081	0.099
P0AE18	2gg0	2ggc	258	0.175	0.67	89	159	0.049	0.118	0.215	102	151	0.061	0.103	0.175
P0AE18	2gg0	2p98	258	0.142	0.32	91	157	0.029	0.107	0.166	100	152	0.066	0.075	0.158
P0AE18	2gg0	2p99	258	0.139	0.3	93	158	0.051	0.122	0.145	100	152	0.084	0.091	0.138
P0AE18	2gg0	2p9a	258	0.132	0.35	92	161	0.05	0.098	0.131	101	153	0.067	0.09	0.113
P0AE18	2gg0	2q92	258	0.123	0.31	91	162	0.035	0.118	0.14	101	153	0.053	0.091	0.127
P0AE18	2gg0	2q93	258	0.112	0.23	92	163	0.033	0.109	0.128	101	153	0.048	0.098	0.135
P0AE18	2gg0	2q94	258	0.124	0.3	91	160	0.039	0.11	0.151	101	152	0.062	0.092	0.12
P0AE18	2gg0	2q95	258	0.109	0.25	92	161	0.032	0.128	0.113	101	153	0.043	0.096	0.112
P0AE18	2gg0	2q96	258	0.1	0.24	92	162	0.028	0.103	0.111	101	154	0.051	0.097	0.1
P0AE18	2gg0	3d27	258	0.119	0.32	90	161	0.045	0.098	0.145	103	153	0.047	0.087	0.128
P0AE18	2gg2	2gg3	258	0.057	0.15	93	162	0.007	0.048	0.092	103	155	0.024	0.061	0.044
P0AE18	2gg2	2gg5	258	0.152	0.25	91	161	0.042	0.096	0.141	103	153	0.074	0.082	0.109
P0AE18	2gg2	2gg7	258	0.058	0.14	95	162	0.01	0.056	0.041	103	155	0.013	0.058	0.032
P0AE18	2gg2	2gg8	258	0.102	0.22	91	160	0.026	0.089	0.162	103	154	0.051	0.08	0.066
P0AE18	2gg2	2gg9	258	0.062	0.14	93	162	0.01	0.035	0.1	103	155	0.023	0.057	0.021
P0AE18	2gg2	2ggb	258	0.132	0.27	92	159	0.044	0.095	0.152	103	153	0.063	0.073	0.078
P0AE18	2gg2	2ggc	258	0.173	0.66	90	159	0.033	0.126	0.205	102	152	0.062	0.089	0.14
P0AE18	2gg2	2p98	258	0.138	0.27	92	157	0.032	0.112	0.162	100	153	0.061	0.07	0.132
P0AE18	2gg2	2p99	258	0.141	0.25	94	158	0.049	0.117	0.15	100	153	0.07	0.064	0.128
P0AE18	2gg2	2p9a	258	0.138	0.29	92	160	0.034	0.105	0.136	100	153	0.057	0.075	0.129
P0AE18	2gg2	2q92	258	0.132	0.26	92	162	0.041	0.109	0.14	100	153	0.059	0.071	0.117
P0AE18	2gg2	2q93	258	0.104	0.19	92	162	0.026	0.099	0.133	100	153	0.048	0.067	0.113
P0AE18	2gg2	2q94	258	0.135	0.26	91	159	0.033	0.115	0.161	100	152	0.059	0.067	0.125
P0AE18	2gg2	2q95	258	0.087	0.21	93	161	0.033	0.102	0.108	100	153	0.042	0.068	0.103
P0AE18	2gg2	2q96	258	0.092	0.21	93	162	0.031	0.092	0.107	100	154	0.05	0.063	0.101
P0AE18	2gg2	3d27	258	0.128	0.26	91	161	0.048	0.1	0.155	103	154	0.047	0.073	0.093
P0AE18	2gg3	2gg5	258	0.147	0.22	90	161	0.065	0.094	0.167	103	153	0.062	0.064	0.119
P0AE18	2gg3	2gg7	258	0.059	0.08	93	161	0.015	0.074	0.107	103	155	0.019	0.059	0.047
P0AE18	2gg3	2gg8	258	0.099	0.19	91	161	0.02	0.078	0.146	103	154	0.051	0.065	0.088
P0AE18	2gg3	2gg9	258	0.079	0.17	92	162	0.024	0.068	0.118	103	155	0.03	0.06	0.056
P0AE18	2gg3	2ggb	258	0.129	0.23	92	160	0.033	0.077	0.163	103	153	0.057	0.07	0.089
P0AE18	2gg3	2ggc	258	0.171	0.68	90	160	0.043	0.12	0.195	102	152	0.066	0.094	0.16
P0AE18	2gg3	2p98	258	0.142	0.27	91	157	0.041	0.1	0.171	100	153	0.067	0.049	0.127
P0AE18	2gg3	2p99	258	0.135	0.26	93	158	0.052	0.112	0.154	100	153	0.073	0.071	0.13
P0AE18	2gg3	2p9a	258	0.119	0.26	92	161	0.033	0.088	0.132	100	153	0.054	0.068	0.13
P0AE18	2gg3	2q92	258	0.137	0.22	91	162	0.022	0.089	0.134	100	153	0.055	0.08	0.128
P0AE18	2gg3	2q93	258	0.094	0.13	93	164	0.025	0.071	0.087	100	153	0.035	0.075	0.135
P0AE18	2gg3	2q94	258	0.131	0.24	91	160	0.031	0.093	0.141	100	152	0.051	0.066	0.129
P0AE18	2gg3	2q95	258	0.091	0.13	92	161	0.027	0.09	0.131	100	153	0.041	0.061	0.113
P0AE18	2gg3	2q96	258	0.088	0.16	93	163	0.031	0.072	0.072	100	154	0.045	0.056	0.103
P0AE18	2gg3	3d27	258	0.122	0.27	90	161	0.059	0.08	0.166	103	154	0.052	0.079	0.094
P0AE18	2gg5	2gg7	258	0.165	0.21	92	161	0.067	0.12	0.14	103	153	0.076	0.079	0.112
P0AE18	2gg5	2gg8	258	0.15	0.26	91	162	0.061	0.124	0.148	103	152	0.055	0.066	0.135
P0AE18	2gg5	2gg9	258	0.16	0.25	90	161	0.071	0.109	0.164	103	153	0.063	0.08	0.101
P0AE18	2gg5	2ggb	258	0.164	0.29	91	160	0.062	0.095	0.16	104	152	0.061	0.076	0.114
P0AE18	2gg5	2ggc	258	0.221	0.71	87	158	0.066	0.128	0.245	102	150	0.087	0.094	0.18
P0AE18	2gg5	2p98	258	0.169	0.35	90	157	0.083	0.119	0.205	101	152	0.096	0.076	0.172
P0AE18	2gg5	2p99	258	0.163	0.33	92	158	0.084	0.124	0.196	101	152	0.093	0.111	0.16
P0AE18	2gg5	2p9a	258	0.164	0.32	89	159	0.05	0.113	0.194	101	152	0.066	0.089	0.153
P0AE18	2gg5	2q92	258	0.16	0.29	89	161	0.057	0.093	0.182	101	152	0.084	0.08	0.155
P0AE18	2gg5	2q93	258	0.171	0.24	89	161	0.06	0.122	0.187	101	152	0.075	0.079	0.169
P0AE18	2gg5	2q94	258	0.164	0.32	89	159	0.058	0.121	0.2	102	152	0.078	0.071	0.139
P0AE18	2gg5	2q95	258	0.169	0.23	90	160	0.066	0.105	0.167	101	152	0.085	0.089	0.153
P0AE18	2gg5	2q96	258	0.166	0.28	89	160	0.061	0.111	0.192	101	153	0.088	0.071	0.126
P0AE18	2gg5	3d27	258	0.162	0.3	88	160	0.064	0.112	0.197	103	152	0.083	0.099	0.146
P0AE18	2gg7	2gg8	258	0.114	0.21	91	159	0.024	0.105	0.158	103	154	0.053	0.07	0.099
P0AE18	2gg7	2gg9	258	0.094	0.17	93	161	0.015	0.082	0.107	103	155	0.03	0.057	0.037
P0AE18	2gg7	2ggb	258	0.126	0.25	92	158	0.039	0.09	0.145	103	153	0.059	0.078	0.083
P0AE18	2gg7	2ggc	258	0.17	0.69	90	158	0.04	0.121	0.218	102	152	0.07	0.083	0.151
P0AE18	2gg7	2p98	258	0.149	0.3	93	157	0.042	0.118	0.139	100	153	0.064	0.074	0.148
P0AE18	2gg7	2p99	258	0.151	0.28	95	158	0.041	0.13	0.148	100	153	0.08	0.073	0.134
P0AE18	2gg7	2p9a	258	0.147	0.28	92	159	0.045	0.107	0.166	100	153	0.07	0.073	0.128
P0AE18	2gg7	2q92	258	0.156	0.24	92	161	0.046	0.123	0.143	100	153	0.062	0.071	0.12
P0AE18	2gg7	2q93	258	0.098	0.14	92	161	0.022	0.1	0.145	100	153	0.051	0.063	0.134
P0AE18	2gg7	2q94	258	0.144	0.27	91	158	0.038	0.109	0.154	100	152	0.064	0.074	0.127
P0AE18	2gg7	2q95	258	0.09	0.15	93	160	0.034	0.095	0.124	100	153	0.046	0.075	0.106
P0AE18	2gg7	2q96	258	0.088	0.18	93	161	0.034	0.089	0.113	100	154	0.049	0.065	0.105
P0AE18	2gg7	3d27	258	0.133	0.26	91	160	0.044	0.111	0.156	103	154	0.054	0.088	0.106
P0AE18	2gg8	2gg9	258	0.101	0.2	92	162	0.033	0.085	0.122	103	154	0.044	0.071	0.065
P0AE18	2gg8	2ggb	258	0.132	0.25	93	161	0.038	0.081	0.124	104	153	0.054	0.084	0.07
P0AE18	2gg8	2ggc	258	0.166	0.67	89	159	0.04	0.131	0.211	102	151	0.062	0.09	0.169
P0AE18	2gg8	2p98	258	0.145	0.29	91	157	0.054	0.108	0.178	101	153	0.074	0.061	0.112
P0AE18	2gg8	2p99	258	0.15	0.28	92	157	0.048	0.106	0.174	101	153	0.093	0.063	0.116
P0AE18	2gg8	2p9a	258	0.139	0.27	92	161	0.037	0.084	0.135	101	153	0.065	0.066	0.097
P0AE18	2gg8	2q92	258	0.136	0.25	90	161	0.042	0.101	0.159	101	153	0.071	0.061	0.111
P0AE18	2gg8	2q93	258	0.133	0.23	91	162	0.043	0.101	0.154	101	153	0.067	0.068	0.105
P0AE18	2gg8	2q94	258	0.136	0.26	91	160	0.047	0.1	0.157	101	152	0.064	0.066	0.098
P0AE18	2gg8	2q95	258	0.135	0.21	91	160	0.047	0.103	0.147	101	153	0.067	0.049	0.109
P0AE18	2gg8	2q96	258	0.135	0.26	91	161	0.037	0.111	0.149	100	153	0.066	0.067	0.132
P0AE18	2gg8	3d27	258	0.117	0.26	91	162	0.055	0.075	0.122	104	154	0.06	0.073	0.074
P0AE18	2gg9	2ggb	258	0.147	0.29	92	160	0.044	0.12	0.149	103	153	0.056	0.075	0.08
P0AE18	2gg9	2ggc	258	0.173	0.67	91	161	0.037	0.12	0.17	102	152	0.075	0.091	0.145
P0AE18	2gg9	2p98	258	0.153	0.32	92	158	0.044	0.106	0.151	100	153	0.07	0.059	0.139
P0AE18	2gg9	2p99	258	0.142	0.29	93	158	0.046	0.122	0.152	100	153	0.079	0.079	0.125
P0AE18	2gg9	2p9a	258	0.134	0.32	92	161	0.041	0.095	0.131	100	153	0.049	0.088	0.132
P0AE18	2gg9	2q92	258	0.144	0.29	92	163	0.041	0.113	0.118	100	153	0.053	0.084	0.115
P0AE18	2gg9	2q93	258	0.115	0.22	92	163	0.027	0.105	0.107	100	153	0.05	0.076	0.111
P0AE18	2gg9	2q94	258	0.137	0.3	91	160	0.041	0.11	0.135	100	152	0.047	0.08	0.137
P0AE18	2gg9	2q95	258	0.108	0.22	93	162	0.028	0.103	0.073	100	153	0.053	0.07	0.101
P0AE18	2gg9	2q96	258	0.112	0.25	93	163	0.039	0.098	0.096	100	154	0.052	0.08	0.11
P0AE18	2gg9	3d27	258	0.131	0.28	91	162	0.047	0.099	0.135	103	154	0.057	0.068	0.085
P0AE18	2ggb	2ggc	258	0.186	0.66	89	157	0.043	0.144	0.251	102	150	0.065	0.081	0.183
P0AE18	2ggb	2p98	258	0.172	0.28	92	156	0.05	0.121	0.178	102	153	0.082	0.086	0.12
P0AE18	2ggb	2p99	258	0.166	0.29	93	156	0.052	0.118	0.175	102	153	0.087	0.1	0.119
P0AE18	2ggb	2p9a	258	0.15	0.27	92	159	0.048	0.106	0.158	101	152	0.057	0.065	0.105
P0AE18	2ggb	2q92	258	0.161	0.26	90	159	0.047	0.108	0.19	101	152	0.073	0.077	0.118
P0AE18	2ggb	2q93	258	0.136	0.26	91	160	0.053	0.101	0.19	101	152	0.072	0.084	0.119
P0AE18	2ggb	2q94	258	0.146	0.26	92	159	0.053	0.127	0.168	102	152	0.063	0.095	0.109
P0AE18	2ggb	2q95	258	0.123	0.26	91	158	0.053	0.088	0.158	101	152	0.071	0.083	0.101
P0AE18	2ggb	2q96	258	0.134	0.27	91	159	0.048	0.087	0.176	100	152	0.064	0.081	0.122
P0AE18	2ggb	3d27	258	0.168	0.33	91	160	0.047	0.107	0.154	104	153	0.066	0.08	0.085
P0AE18	2ggc	2p98	258	0.195	0.65	89	155	0.033	0.133	0.224	99	150	0.084	0.111	0.175
P0AE18	2ggc	2p99	258	0.192	0.65	91	156	0.047	0.137	0.188	99	150	0.092	0.1	0.18
P0AE18	2ggc	2p9a	258	0.177	0.68	89	158	0.04	0.116	0.211	99	150	0.068	0.105	0.178
P0AE18	2ggc	2q92	258	0.179	0.67	89	160	0.035	0.121	0.192	99	150	0.076	0.093	0.196
P0AE18	2ggc	2q93	258	0.162	0.69	90	161	0.054	0.109	0.156	99	150	0.053	0.098	0.178
P0AE18	2ggc	2q94	258	0.195	0.66	88	157	0.039	0.116	0.199	99	149	0.083	0.103	0.182
P0AE18	2ggc	2q95	258	0.177	0.7	90	159	0.033	0.117	0.211	99	150	0.067	0.102	0.182
P0AE18	2ggc	2q96	258	0.164	0.67	91	161	0.035	0.105	0.162	99	151	0.071	0.097	0.153
P0AE18	2ggc	3d27	258	0.185	0.73	89	160	0.043	0.13	0.187	102	151	0.082	0.096	0.179
P0AE18	2p98	2p99	258	0.112	0.15	96	157	0.023	0.08	0.135	102	156	0.051	0.067	0.071
P0AE18	2p98	2p9a	258	0.107	0.17	94	159	0.017	0.062	0.114	101	155	0.042	0.06	0.089
P0AE18	2p98	2q92	258	0.109	0.17	93	160	0.024	0.051	0.124	101	155	0.054	0.064	0.093
P0AE18	2p98	2q93	258	0.142	0.28	91	158	0.029	0.098	0.172	101	155	0.063	0.061	0.103
P0AE18	2p98	2q94	258	0.094	0.12	95	160	0.016	0.057	0.086	102	155	0.026	0.06	0.072
P0AE18	2p98	2q95	258	0.15	0.28	94	159	0.03	0.113	0.136	101	155	0.062	0.061	0.108
P0AE18	2p98	2q96	258	0.145	0.28	92	158	0.019	0.116	0.163	100	155	0.057	0.068	0.124
P0AE18	2p98	3d27	258	0.137	0.31	91	158	0.047	0.081	0.184	101	153	0.05	0.073	0.111
P0AE18	2p99	2p9a	258	0.105	0.19	93	157	0.039	0.07	0.168	101	155	0.053	0.077	0.091
P0AE18	2p99	2q92	258	0.116	0.18	93	159	0.035	0.087	0.137	101	155	0.055	0.082	0.112
P0AE18	2p99	2q93	258	0.14	0.28	92	158	0.031	0.108	0.164	101	155	0.072	0.08	0.123
P0AE18	2p99	2q94	258	0.119	0.15	93	157	0.02	0.096	0.149	102	155	0.048	0.093	0.089
P0AE18	2p99	2q95	258	0.13	0.28	94	158	0.036	0.107	0.156	101	155	0.067	0.07	0.11
P0AE18	2p99	2q96	258	0.131	0.27	93	158	0.025	0.122	0.166	100	155	0.065	0.081	0.123
P0AE18	2p99	3d27	258	0.138	0.3	92	158	0.056	0.093	0.176	101	153	0.074	0.091	0.126
P0AE18	2p9a	2q92	258	0.087	0.14	92	162	0.024	0.063	0.097	102	156	0.048	0.064	0.06
P0AE18	2p9a	2q93	258	0.117	0.28	92	162	0.04	0.084	0.121	102	156	0.055	0.062	0.073
P0AE18	2p9a	2q94	258	0.087	0.15	94	162	0.025	0.058	0.071	102	155	0.025	0.07	0.072
P0AE18	2p9a	2q95	258	0.124	0.27	93	161	0.031	0.098	0.101	102	156	0.053	0.07	0.074
P0AE18	2p9a	2q96	258	0.121	0.3	92	161	0.037	0.095	0.137	101	156	0.055	0.083	0.105
P0AE18	2p9a	3d27	258	0.138	0.27	91	161	0.037	0.078	0.136	101	153	0.066	0.078	0.122
P0AE18	2q92	2q93	258	0.132	0.23	91	163	0.033	0.097	0.108	102	156	0.058	0.079	0.095
P0AE18	2q92	2q94	258	0.107	0.12	92	162	0.021	0.084	0.097	102	155	0.038	0.062	0.072
P0AE18	2q92	2q95	258	0.134	0.22	93	163	0.04	0.092	0.108	102	156	0.049	0.069	0.083
P0AE18	2q92	2q96	258	0.132	0.25	92	163	0.033	0.089	0.105	101	156	0.045	0.074	0.081
P0AE18	2q92	3d27	258	0.139	0.25	90	162	0.048	0.09	0.149	101	153	0.048	0.083	0.115
P0AE18	2q93	2q94	258	0.128	0.25	91	161	0.025	0.099	0.126	102	155	0.047	0.076	0.08
P0AE18	2q93	2q95	258	0.071	0.11	92	162	0.016	0.067	0.107	102	156	0.039	0.059	0.036
P0AE18	2q93	2q96	258	0.063	0.12	93	164	0.024	0.048	0.052	101	156	0.03	0.063	0.07
P0AE18	2q93	3d27	258	0.133	0.28	90	162	0.046	0.094	0.156	101	153	0.064	0.096	0.109
P0AE18	2q94	2q95	258	0.134	0.24	93	161	0.032	0.11	0.119	102	155	0.053	0.075	0.075
P0AE18	2q94	2q96	258	0.125	0.25	91	160	0.016	0.101	0.159	101	155	0.052	0.069	0.08
P0AE18	2q94	3d27	258	0.131	0.28	90	160	0.043	0.077	0.158	101	152	0.055	0.086	0.106
P0AE18	2q95	2q96	258	0.08	0.17	93	162	0.024	0.075	0.107	101	156	0.031	0.067	0.067
P0AE18	2q95	3d27	258	0.139	0.27	91	161	0.063	0.105	0.149	101	153	0.049	0.075	0.106
P0AE18	2q96	3d27	258	0.141	0.32	91	162	0.039	0.105	0.158	100	153	0.055	0.085	0.124
P32396	1ak1	1c1h	305	0.168	0.64	84	204	0.047	0.134	0.255	93	211	0.103	0.136	0.137
P32396	1ak1	1c9e	305	0.178	0.63	82	208	0.045	0.14	0.224	92	210	0.102	0.119	0.145
P32396	1ak1	1doz	305	0.146	0.35	84	208	0.027	0.117	0.218	92	210	0.095	0.106	0.14
P32396	1ak1	1ld3	305	0.179	0.34	86	205	0.036	0.127	0.185	92	208	0.097	0.125	0.151
P32396	1ak1	1n0i	305	0.169	0.33	86	210	0.038	0.142	0.213	92	211	0.109	0.134	0.139
P32396	1ak1	2hk6	305	0.156	0.32	83	209	0.045	0.114	0.208	92	211	0.085	0.106	0.137
P32396	1ak1	2q2n	305	0.152	0.36	86	205	0.026	0.114	0.23	92	211	0.086	0.121	0.133
P32396	1ak1	3m4z	305	0.169	0.34	86	208	0.028	0.121	0.207	93	211	0.103	0.109	0.111
P32396	1c1h	1c9e	305	0.107	0.16	89	210	0.02	0.103	0.157	93	210	0.05	0.12	0.122
P32396	1c1h	1doz	305	0.158	0.65	87	206	0.038	0.142	0.227	93	210	0.079	0.123	0.149
P32396	1c1h	1ld3	305	0.174	0.64	89	203	0.059	0.15	0.229	93	208	0.114	0.13	0.148
P32396	1c1h	1n0i	305	0.175	0.65	86	205	0.04	0.142	0.22	93	211	0.089	0.134	0.126
P32396	1c1h	2hk6	305	0.168	0.62	86	207	0.032	0.132	0.195	93	211	0.101	0.144	0.133
P32396	1c1h	2q2n	305	0.156	0.62	90	204	0.034	0.141	0.233	93	211	0.099	0.139	0.129
P32396	1c1h	3m4z	305	0.169	0.58	89	206	0.036	0.148	0.186	94	211	0.105	0.144	0.124
P32396	1c9e	1doz	305	0.166	0.64	83	208	0.037	0.152	0.225	93	210	0.087	0.089	0.13
P32396	1c9e	1ld3	305	0.174	0.63	86	206	0.045	0.149	0.215	93	208	0.102	0.103	0.146
P32396	1c9e	1n0i	305	0.174	0.64	83	208	0.032	0.136	0.229	93	211	0.109	0.103	0.138
P32396	1c9e	2hk6	305	0.168	0.61	84	211	0.038	0.166	0.191	93	211	0.105	0.115	0.135
P32396	1c9e	2q2n	305	0.173	0.61	85	205	0.04	0.145	0.244	93	211	0.098	0.105	0.124
P32396	1c9e	3m4z	305	0.164	0.56	85	208	0.021	0.147	0.2	93	210	0.085	0.108	0.14
P32396	1doz	1ld3	305	0.128	0.18	88	206	0.041	0.078	0.161	93	208	0.067	0.107	0.119
P32396	1doz	1n0i	305	0.092	0.14	89	212	0.03	0.079	0.112	93	211	0.055	0.089	0.122
P32396	1doz	2hk6	305	0.107	0.15	87	212	0.027	0.086	0.143	93	211	0.063	0.112	0.085
P32396	1doz	2q2n	305	0.132	0.27	90	208	0.026	0.093	0.162	93	211	0.076	0.118	0.103
P32396	1doz	3m4z	305	0.115	0.21	89	210	0.023	0.075	0.141	93	210	0.065	0.1	0.108
P32396	1ld3	1n0i	305	0.109	0.18	89	207	0.05	0.087	0.19	93	209	0.071	0.091	0.126
P32396	1ld3	2hk6	305	0.131	0.19	87	207	0.051	0.1	0.183	93	209	0.076	0.087	0.1
P32396	1ld3	2q2n	305	0.151	0.29	92	205	0.046	0.109	0.168	93	209	0.091	0.093	0.111
P32396	1ld3	3m4z	305	0.131	0.23	91	207	0.038	0.099	0.142	93	208	0.069	0.081	0.117
P32396	1n0i	2hk6	305	0.11	0.15	88	213	0.031	0.09	0.121	93	212	0.068	0.105	0.105
P32396	1n0i	2q2n	305	0.146	0.25	90	208	0.043	0.103	0.179	93	212	0.094	0.114	0.099
P32396	1n0i	3m4z	305	0.111	0.19	90	211	0.029	0.084	0.127	93	211	0.06	0.108	0.113
P32396	2hk6	2q2n	305	0.127	0.24	88	208	0.031	0.105	0.161	93	212	0.088	0.093	0.096
P32396	2hk6	3m4z	305	0.098	0.15	89	212	0.035	0.087	0.123	93	211	0.053	0.079	0.098
P32396	2q2n	3m4z	305	0.119	0.23	91	207	0.02	0.079	0.149	93	211	0.073	0.098	0.101
H3JQV6	3qm5	3qm6	144	0.061	0.17	34	106	0.038	0.045	0.125	27	115	0.034	0.052	0.111
H3JQV6	3qm5	3qm7	144	0.096	0.33	31	104	0.017	0.083	0.224	28	113	0.071	0.083	0.147
H3JQV6	3qm5	3qm8	144	0.092	0.27	34	107	0.038	0.07	0.113	27	115	0.07	0.054	0.148
H3JQV6	3qm5	3qm9	144	0.04	0.09	33	108	0.021	0.025	0.117	28	115	0.035	0	0.059
H3JQV6	3qm5	3qma	144	0.133	1.05	30	105	0.02	0.135	0.223	28	115	0.08	0.163	0.174
H3JQV6	3qm6	3qm7	144	0.096	0.33	33	104	0.01	0.082	0.186	27	114	0.08	0.061	0.156
H3JQV6	3qm6	3qm8	144	0.092	0.27	34	105	0.058	0.071	0.147	27	117	0.075	0.084	0.046
H3JQV6	3qm6	3qm9	144	0.069	0.19	32	105	0.033	0.044	0.195	27	116	0.036	0.052	0.154
H3JQV6	3qm6	3qma	144	0.124	1.06	31	104	0.022	0.11	0.218	27	116	0.086	0.035	0.101
H3JQV6	3qm7	3qm8	144	0.082	0.27	33	105	0.033	0.066	0.167	27	114	0.063	0.043	0.138
H3JQV6	3qm7	3qm9	144	0.097	0.34	32	106	0.015	0.088	0.184	27	113	0.081	0.059	0.178
H3JQV6	3qm7	3qma	144	0.11	1.01	33	107	0.016	0.104	0.104	28	114	0.053	0.202	0.183
H3JQV6	3qm8	3qm9	144	0.081	0.27	34	108	0.03	0.061	0.08	27	116	0.067	0.053	0.186
H3JQV6	3qm8	3qma	144	0.123	1.11	32	106	0.035	0.111	0.162	27	116	0.066	0.065	0.11
H3JQV6	3qm9	3qma	144	0.14	1.06	31	107	0.015	0.125	0.167	27	115	0.069	0.05	0.137
P07148	3stm	3b2h	125	0.103	0.26	11	110	0.1	0.098	0.225	35	90	0.074	0.093	0.062
P07148	3stm	3b2i	125	0.119	0.43	10	109	0.117	0.105	0.37	32	90	0.077	0.128	0.101
P07148	3stm	3b2j	125	0.101	0.39	11	109	0.086	0.092	0.312	32	90	0.074	0.077	0.099
P07148	3stm	3b2k	125	0.094	0.25	12	110	0.089	0.098	0.134	35	90	0.082	0.091	0.067
P07148	3stm	3stk	125	0.07	0.23	12	110	0.036	0.084	0.14	33	90	0.049	0.109	0.079
P07148	3stm	3stn	125	0.123	0.49	10	108	0.075	0.154	0.207	34	90	0.121	0.152	0.101
P07148	3stm	3vg5	125	0.08	0.22	13	111	0.041	0.071	0.12	33	90	0.065	0.108	0.08
P07148	3stm	3vg6	125	0.072	0.24	13	108	0.058	0.069	0.313	33	90	0.049	0.097	0.08
P07148	3stm	3vg7	125	0.08	0.22	12	110	0.071	0.06	0.191	33	90	0.071	0.097	0.084
P07148	3b2h	3b2i	125	0.091	0.42	11	110	0.066	0.09	0.17	32	90	0.047	0.137	0.095
P07148	3b2h	3b2j	125	0.056	0.37	12	110	0.03	0.062	0.189	32	90	0.046	0.109	0.096
P07148	3b2h	3b2k	125	0.03	0.07	13	111	0.026	0.029	0.141	35	90	0.02	0.071	0.022
P07148	3b2h	3stk	125	0.062	0.21	10	108	0.11	0.05	0.24	33	90	0.041	0.103	0.092
P07148	3b2h	3stn	125	0.135	0.49	10	108	0.082	0.127	0.234	34	90	0.124	0.218	0.1
P07148	3b2h	3vg5	125	0.06	0.21	11	109	0.052	0.048	0.225	33	90	0.035	0.086	0.093
P07148	3b2h	3vg6	125	0.047	0.14	12	107	0.041	0.058	0.225	33	90	0.045	0.094	0.071
P07148	3b2h	3vg7	125	0.053	0.18	12	110	0.053	0.053	0.182	33	90	0.027	0.094	0.091
P07148	3b2i	3b2j	125	0.069	0.18	12	110	0.06	0.06	0.095	32	93	0.029	0.137	0.044
P07148	3b2i	3b2k	125	0.106	0.42	11	109	0.043	0.101	0.291	32	90	0.052	0.166	0.091
P07148	3b2i	3stk	125	0.113	0.44	11	109	0.097	0.11	0.19	32	92	0.06	0.159	0.065
P07148	3b2i	3stn	125	0.165	0.53	10	108	0.092	0.162	0.248	32	91	0.106	0.255	0.154
P07148	3b2i	3vg5	125	0.1	0.41	11	109	0.083	0.108	0.174	32	92	0.047	0.165	0.067
P07148	3b2i	3vg6	125	0.112	0.41	12	107	0.038	0.102	0.156	32	92	0.049	0.137	0.058
P07148	3b2i	3vg7	125	0.102	0.43	11	109	0.079	0.103	0.116	32	92	0.039	0.16	0.074
P07148	3b2j	3b2k	125	0.069	0.37	12	109	0.043	0.073	0.258	32	90	0.059	0.109	0.086
P07148	3b2j	3stk	125	0.074	0.39	12	109	0.102	0.067	0.208	32	92	0.058	0.108	0.072
P07148	3b2j	3stn	125	0.135	0.53	9	106	0.076	0.135	0.325	32	91	0.096	0.203	0.129
P07148	3b2j	3vg5	125	0.063	0.36	12	109	0.066	0.069	0.209	32	92	0.047	0.105	0.068
P07148	3b2j	3vg6	125	0.057	0.36	13	107	0.075	0.058	0.178	32	92	0.048	0.091	0.052
P07148	3b2j	3vg7	125	0.067	0.37	13	110	0.049	0.072	0.121	32	92	0.046	0.097	0.073
P07148	3b2k	3stk	125	0.049	0.2	11	108	0.091	0.063	0.19	33	90	0.039	0.112	0.091
P07148	3b2k	3stn	125	0.144	0.48	10	107	0.087	0.143	0.194	34	90	0.13	0.159	0.109
P07148	3b2k	3vg5	125	0.057	0.2	12	109	0.051	0.064	0.155	33	90	0.039	0.09	0.084
P07148	3b2k	3vg6	125	0.053	0.13	13	107	0.037	0.059	0.213	33	90	0.05	0.116	0.07
P07148	3b2k	3vg7	125	0.058	0.17	12	109	0.056	0.063	0.178	33	90	0.028	0.096	0.103
P07148	3stk	3stn	125	0.128	0.54	10	107	0.061	0.142	0.238	33	91	0.114	0.183	0.079
P07148	3stk	3vg5	125	0.045	0.14	13	110	0.041	0.037	0.064	33	92	0.035	0.099	0.021
P07148	3stk	3vg6	125	0.055	0.19	13	107	0.074	0.046	0.191	33	92	0.037	0.098	0.041
P07148	3stk	3vg7	125	0.041	0.1	12	109	0.061	0.034	0.166	33	92	0.043	0.096	0.04
P07148	3stn	3vg5	125	0.125	0.49	10	107	0.064	0.134	0.278	33	91	0.124	0.293	0.136
P07148	3stn	3vg6	125	0.125	0.48	10	104	0.056	0.128	0.343	33	91	0.113	0.195	0.141
P07148	3stn	3vg7	125	0.124	0.51	10	107	0.08	0.132	0.178	33	91	0.11	0.188	0.117
P07148	3vg5	3vg6	125	0.045	0.16	14	108	0.032	0.034	0.18	33	92	0.037	0.083	0.039
P07148	3vg5	3vg7	125	0.052	0.14	13	110	0.046	0.046	0.138	33	92	0.024	0.11	0.034
P07148	3vg6	3vg7	125	0.063	0.17	13	107	0.061	0.053	0.14	33	92	0.052	0.101	0.042
P05326	2ivi	1bk0	318	0.086	0.08	96	220	0.006	0.062	0.074	144	170	0.018	0.064	0.101
P05326	2ivi	1blz	318	0.125	0.36	88	220	0.024	0.098	0.165	148	170	0.047	0.069	0.094
P05326	2ivi	1hb1	318	0.077	0.08	95	219	0.012	0.046	0.108	143	170	0.028	0.059	0.124
P05326	2ivi	1hb2	318	0.059	0.18	93	220	0.014	0.057	0.11	144	170	0.029	0.072	0.093
P05326	2ivi	1hb3	318	0.066	0.12	93	219	0.009	0.034	0.133	144	169	0.021	0.065	0.093
P05326	2ivi	1hb4	318	0.076	0.1	94	219	0.01	0.062	0.116	144	169	0.036	0.068	0.102
P05326	2ivi	1obn	318	0.067	0.08	93	219	0.017	0.044	0.135	144	170	0.033	0.066	0.092
P05326	2ivi	1oc1	318	0.142	0.25	93	218	0.027	0.113	0.141	148	170	0.059	0.082	0.1
P05326	2ivi	1odm	318	0.065	0.12	92	219	0.013	0.059	0.16	143	170	0.038	0.061	0.112
P05326	2ivi	1odn	318	0.097	0.16	92	219	0.012	0.079	0.131	143	169	0.041	0.061	0.124
P05326	2ivi	1qiq	318	0.071	0.16	93	220	0.008	0.063	0.107	148	170	0.031	0.063	0.076
P05326	2ivi	1uzw	318	0.105	0.13	96	220	0.013	0.094	0.068	148	170	0.045	0.078	0.091
P05326	2ivi	1w03	318	0.076	0.11	94	219	0.023	0.066	0.122	147	170	0.039	0.058	0.097
P05326	2ivi	1w04	318	0.066	0.14	92	218	0.006	0.05	0.167	144	169	0.02	0.053	0.121
P05326	2ivi	1w05	318	0.149	0.29	91	219	0.029	0.117	0.203	143	170	0.06	0.059	0.152
P05326	2ivi	1w06	318	0.088	0.26	90	219	0.025	0.089	0.154	148	170	0.039	0.095	0.085
P05326	2ivi	1w3v	318	0.088	0.11	91	220	0.008	0.067	0.145	148	170	0.026	0.065	0.083
P05326	2ivi	1w3x	318	0.082	0.07	95	220	0.01	0.071	0.082	147	170	0.028	0.063	0.087
P05326	2ivi	2bjs	318	0.064	0.17	93	220	0.007	0.062	0.109	148	170	0.028	0.06	0.056
P05326	2ivi	2bu9	318	0.06	0.1	95	220	0.007	0.069	0.085	148	170	0.038	0.056	0.06
P05326	2ivi	2ivj	318	0.049	0.05	96	219	0.011	0.046	0.073	147	170	0.022	0.081	0.075
P05326	2ivi	2jb4	318	0.07	0.08	95	219	0.01	0.058	0.101	146	170	0.035	0.078	0.091
P05326	2ivi	2vau	318	0.071	0.11	94	218	0.009	0.057	0.115	148	169	0.029	0.055	0.081
P05326	2ivi	2vbb	318	0.068	0.08	95	220	0.01	0.059	0.097	147	170	0.018	0.057	0.082
P05326	2ivi	2vbd	318	0.09	0.12	93	217	0.021	0.075	0.15	147	170	0.057	0.059	0.098
P05326	2ivi	2vbp	318	0.128	0.29	96	219	0.028	0.109	0.129	144	170	0.07	0.061	0.122
P05326	2ivi	2vcm	318	0.149	0.32	92	216	0.034	0.086	0.193	144	170	0.064	0.074	0.12
P05326	2ivi	2ve1	318	0.148	0.38	89	217	0.041	0.089	0.222	143	167	0.059	0.084	0.168
P05326	2ivi	2wo7	318	0.13	0.32	93	219	0.029	0.1	0.165	143	166	0.045	0.084	0.153
P05326	2ivi	2y60	318	0.088	0.1	95	218	0.011	0.054	0.102	148	169	0.03	0.064	0.085
P05326	2ivi	2y6f	318	0.109	0.38	87	220	0.021	0.089	0.188	147	169	0.04	0.08	0.117
P05326	2ivi	3zku	318	0.091	0.14	94	219	0.017	0.072	0.12	148	170	0.042	0.056	0.09
P05326	2ivi	3zky	318	0.067	0.11	96	219	0.012	0.062	0.078	148	170	0.03	0.055	0.075
P05326	2ivi	3zoi	318	0.087	0.1	96	218	0.023	0.06	0.102	145	170	0.029	0.085	0.108
P05326	2ivi	4bb3	318	0.096	0.15	93	218	0.02	0.072	0.138	147	170	0.053	0.059	0.108
P05326	1bk0	1blz	318	0.109	0.32	89	221	0.019	0.092	0.157	144	170	0.045	0.08	0.117
P05326	1bk0	1hb1	318	0.1	0.08	96	220	0.013	0.07	0.078	143	174	0.029	0.068	0.102
P05326	1bk0	1hb2	318	0.1	0.15	93	220	0.012	0.075	0.115	144	174	0.03	0.082	0.085
P05326	1bk0	1hb3	318	0.096	0.11	94	220	0.016	0.06	0.12	144	173	0.03	0.072	0.08
P05326	1bk0	1hb4	318	0.096	0.1	95	220	0.016	0.078	0.095	144	173	0.034	0.081	0.103
P05326	1bk0	1obn	318	0.104	0.09	94	220	0.022	0.065	0.104	144	174	0.028	0.073	0.114
P05326	1bk0	1oc1	318	0.138	0.27	94	219	0.029	0.098	0.125	144	170	0.049	0.1	0.125
P05326	1bk0	1odm	318	0.117	0.13	93	220	0.01	0.09	0.129	143	174	0.033	0.069	0.123
P05326	1bk0	1odn	318	0.095	0.18	92	219	0.013	0.083	0.127	139	169	0.033	0.077	0.155
P05326	1bk0	1qiq	318	0.1	0.15	93	220	0.009	0.061	0.105	144	170	0.028	0.083	0.11
P05326	1bk0	1uzw	318	0.089	0.16	95	219	0.012	0.088	0.107	144	170	0.045	0.094	0.119
P05326	1bk0	1w03	318	0.11	0.11	94	219	0.025	0.075	0.128	143	170	0.042	0.06	0.14
P05326	1bk0	1w04	318	0.096	0.15	93	219	0.014	0.07	0.13	140	169	0.027	0.062	0.159
P05326	1bk0	1w05	318	0.147	0.3	92	220	0.025	0.12	0.174	139	170	0.059	0.065	0.163
P05326	1bk0	1w06	318	0.11	0.22	90	219	0.019	0.087	0.172	144	170	0.044	0.109	0.111
P05326	1bk0	1w3v	318	0.062	0.12	92	221	0.012	0.055	0.135	144	170	0.031	0.09	0.087
P05326	1bk0	1w3x	318	0.071	0.1	96	221	0.012	0.065	0.068	143	170	0.031	0.082	0.117
P05326	1bk0	2bjs	318	0.093	0.18	94	221	0.011	0.088	0.089	144	170	0.034	0.082	0.119
P05326	1bk0	2bu9	318	0.074	0.12	96	221	0.013	0.07	0.075	144	170	0.043	0.067	0.101
P05326	1bk0	2ivj	318	0.081	0.07	97	220	0.018	0.049	0.063	143	170	0.028	0.085	0.117
P05326	1bk0	2jb4	318	0.106	0.12	95	219	0.016	0.07	0.096	144	172	0.018	0.105	0.121
P05326	1bk0	2vau	318	0.106	0.12	94	218	0.013	0.105	0.115	144	169	0.03	0.069	0.12
P05326	1bk0	2vbb	318	0.077	0.12	95	220	0.01	0.074	0.088	143	170	0.021	0.084	0.13
P05326	1bk0	2vbd	318	0.11	0.13	93	217	0.022	0.1	0.135	143	170	0.061	0.066	0.154
P05326	1bk0	2vbp	318	0.141	0.29	95	218	0.028	0.108	0.129	144	174	0.071	0.072	0.122
P05326	1bk0	2vcm	318	0.165	0.32	93	217	0.032	0.112	0.181	144	174	0.059	0.088	0.125
P05326	1bk0	2ve1	318	0.151	0.36	89	217	0.033	0.091	0.224	143	171	0.08	0.096	0.15
P05326	1bk0	2wo7	318	0.122	0.32	94	220	0.03	0.079	0.156	143	170	0.067	0.072	0.149
P05326	1bk0	2y60	318	0.115	0.13	96	219	0.008	0.081	0.112	144	169	0.035	0.086	0.116
P05326	1bk0	2y6f	318	0.125	0.32	87	220	0.028	0.088	0.199	143	169	0.041	0.09	0.15
P05326	1bk0	3zku	318	0.1	0.17	95	220	0.02	0.092	0.102	144	170	0.058	0.08	0.126
P05326	1bk0	3zky	318	0.096	0.13	96	219	0.015	0.082	0.078	144	170	0.03	0.093	0.119
P05326	1bk0	3zoi	318	0.106	0.12	97	219	0.025	0.075	0.086	143	172	0.027	0.075	0.125
P05326	1bk0	4bb3	318	0.115	0.17	94	219	0.027	0.085	0.127	143	170	0.052	0.094	0.142
P05326	1blz	1hb1	318	0.131	0.37	88	220	0.014	0.108	0.18	143	170	0.052	0.071	0.141
P05326	1blz	1hb2	318	0.111	0.3	87	222	0.014	0.096	0.153	144	170	0.032	0.076	0.12
P05326	1blz	1hb3	318	0.121	0.31	89	223	0.016	0.093	0.144	144	169	0.037	0.087	0.122
P05326	1blz	1hb4	318	0.127	0.32	89	222	0.019	0.093	0.142	144	169	0.047	0.08	0.14
P05326	1blz	1obn	318	0.126	0.34	89	223	0.023	0.106	0.141	144	170	0.044	0.073	0.132
P05326	1blz	1oc1	318	0.163	0.39	89	222	0.027	0.132	0.175	148	170	0.06	0.091	0.105
P05326	1blz	1odm	318	0.135	0.38	87	222	0.02	0.111	0.176	143	170	0.047	0.078	0.155
P05326	1blz	1odn	318	0.125	0.34	89	224	0.023	0.104	0.135	143	169	0.045	0.057	0.156
P05326	1blz	1qiq	318	0.121	0.34	87	222	0.02	0.106	0.169	148	170	0.029	0.076	0.117
P05326	1blz	1uzw	318	0.127	0.39	88	220	0.029	0.099	0.177	148	170	0.05	0.082	0.109
P05326	1blz	1w03	318	0.141	0.38	87	220	0.025	0.107	0.19	147	170	0.047	0.092	0.126
P05326	1blz	1w04	318	0.131	0.39	88	222	0.023	0.108	0.162	144	169	0.04	0.088	0.159
P05326	1blz	1w05	318	0.169	0.39	86	222	0.021	0.138	0.225	143	170	0.074	0.053	0.161
P05326	1blz	1w06	318	0.127	0.29	87	224	0.013	0.116	0.155	148	170	0.035	0.098	0.096
P05326	1blz	1w3v	318	0.107	0.33	87	224	0.017	0.075	0.177	148	170	0.032	0.068	0.101
P05326	1blz	1w3x	318	0.124	0.37	88	221	0.014	0.096	0.168	147	170	0.045	0.08	0.116
P05326	1blz	2bjs	318	0.118	0.35	89	224	0.025	0.087	0.137	148	170	0.041	0.068	0.094
P05326	1blz	2bu9	318	0.122	0.37	89	222	0.017	0.091	0.16	148	170	0.048	0.074	0.11
P05326	1blz	2ivj	318	0.121	0.35	89	220	0.02	0.087	0.163	147	170	0.043	0.092	0.121
P05326	1blz	2jb4	318	0.125	0.36	89	221	0.023	0.096	0.152	146	170	0.046	0.082	0.115
P05326	1blz	2vau	318	0.139	0.39	87	219	0.024	0.122	0.202	148	169	0.044	0.081	0.124
P05326	1blz	2vbb	318	0.116	0.39	89	222	0.018	0.106	0.148	147	170	0.043	0.071	0.121
P05326	1blz	2vbd	318	0.147	0.37	88	220	0.023	0.126	0.156	147	170	0.059	0.075	0.139
P05326	1blz	2vbp	318	0.16	0.45	87	218	0.036	0.118	0.209	144	170	0.068	0.085	0.155
P05326	1blz	2vcm	318	0.167	0.41	87	219	0.042	0.124	0.232	144	170	0.061	0.074	0.15
P05326	1blz	2ve1	318	0.166	0.38	87	223	0.038	0.126	0.193	143	167	0.056	0.091	0.177
P05326	1blz	2wo7	318	0.143	0.41	88	222	0.024	0.117	0.21	143	166	0.053	0.076	0.168
P05326	1blz	2y60	318	0.136	0.36	88	219	0.018	0.1	0.191	148	169	0.044	0.081	0.119
P05326	1blz	2y6f	318	0.145	0.22	86	227	0.019	0.129	0.149	147	169	0.048	0.082	0.132
P05326	1blz	3zku	318	0.134	0.37	89	222	0.017	0.113	0.164	148	170	0.055	0.076	0.119
P05326	1blz	3zky	318	0.127	0.34	89	220	0.021	0.105	0.165	148	170	0.035	0.07	0.109
P05326	1blz	3zoi	318	0.137	0.38	89	219	0.021	0.108	0.183	145	170	0.052	0.093	0.145
P05326	1blz	4bb3	318	0.137	0.36	89	222	0.026	0.116	0.151	147	170	0.054	0.083	0.137
P05326	1hb1	1hb2	318	0.091	0.18	92	219	0.029	0.071	0.122	143	174	0.033	0.087	0.105
P05326	1hb1	1hb3	318	0.079	0.13	94	220	0.008	0.05	0.107	143	173	0.033	0.069	0.101
P05326	1hb1	1hb4	318	0.08	0.11	94	219	0.017	0.067	0.113	143	173	0.037	0.097	0.103
P05326	1hb1	1obn	318	0.074	0.1	94	220	0.012	0.065	0.099	143	174	0.049	0.075	0.096
P05326	1hb1	1oc1	318	0.146	0.26	93	218	0.027	0.105	0.135	143	170	0.058	0.088	0.135
P05326	1hb1	1odm	318	0.087	0.1	93	220	0.015	0.067	0.122	143	175	0.036	0.066	0.085
P05326	1hb1	1odn	318	0.111	0.18	91	218	0.008	0.107	0.152	139	170	0.054	0.083	0.144
P05326	1hb1	1qiq	318	0.086	0.16	92	219	0.02	0.069	0.133	143	170	0.029	0.072	0.127
P05326	1hb1	1uzw	318	0.122	0.15	94	218	0.02	0.106	0.143	143	170	0.044	0.095	0.148
P05326	1hb1	1w03	318	0.087	0.1	94	219	0.023	0.067	0.119	143	171	0.049	0.059	0.103
P05326	1hb1	1w04	318	0.073	0.13	93	219	0.014	0.055	0.115	139	169	0.024	0.061	0.159
P05326	1hb1	1w05	318	0.152	0.29	92	220	0.026	0.116	0.161	139	171	0.077	0.069	0.172
P05326	1hb1	1w06	318	0.09	0.24	90	219	0.022	0.088	0.164	143	170	0.049	0.107	0.151
P05326	1hb1	1w3v	318	0.097	0.12	92	221	0.015	0.085	0.126	143	170	0.041	0.07	0.128
P05326	1hb1	1w3x	318	0.097	0.09	95	220	0.015	0.081	0.103	143	171	0.033	0.078	0.113
P05326	1hb1	2bjs	318	0.102	0.19	93	220	0.013	0.091	0.114	143	170	0.047	0.084	0.114
P05326	1hb1	2bu9	318	0.076	0.12	95	220	0.014	0.082	0.109	143	170	0.046	0.075	0.116
P05326	1hb1	2ivj	318	0.071	0.08	96	219	0.013	0.053	0.088	143	171	0.037	0.097	0.109
P05326	1hb1	2jb4	318	0.09	0.12	94	218	0.016	0.075	0.128	143	172	0.038	0.106	0.13
P05326	1hb1	2vau	318	0.075	0.11	94	218	0.013	0.062	0.123	143	169	0.035	0.069	0.132
P05326	1hb1	2vbb	318	0.09	0.1	94	219	0.014	0.074	0.117	143	171	0.026	0.083	0.097
P05326	1hb1	2vbd	318	0.105	0.13	93	217	0.015	0.086	0.151	143	171	0.064	0.066	0.122
P05326	1hb1	2vbp	318	0.136	0.28	96	219	0.032	0.092	0.098	143	174	0.088	0.073	0.13
P05326	1hb1	2vcm	318	0.159	0.32	94	218	0.034	0.112	0.164	143	174	0.087	0.067	0.132
P05326	1hb1	2ve1	318	0.162	0.37	90	218	0.039	0.099	0.192	143	172	0.089	0.095	0.142
P05326	1hb1	2wo7	318	0.142	0.32	94	220	0.02	0.105	0.15	143	171	0.08	0.09	0.136
P05326	1hb1	2y60	318	0.095	0.13	96	219	0.007	0.074	0.122	143	169	0.037	0.074	0.141
P05326	1hb1	2y6f	318	0.095	0.36	87	220	0.027	0.073	0.184	143	170	0.043	0.081	0.122
P05326	1hb1	3zku	318	0.11	0.17	94	219	0.02	0.095	0.141	143	170	0.062	0.081	0.147
P05326	1hb1	3zky	318	0.095	0.13	96	219	0.016	0.074	0.095	143	170	0.039	0.071	0.132
P05326	1hb1	3zoi	318	0.086	0.11	97	219	0.015	0.073	0.088	143	173	0.032	0.081	0.112
P05326	1hb1	4bb3	318	0.098	0.17	94	219	0.014	0.086	0.123	143	171	0.067	0.08	0.133
P05326	1hb2	1hb3	318	0.061	0.13	92	221	0.01	0.058	0.099	144	173	0.014	0.066	0.061
P05326	1hb2	1hb4	318	0.07	0.13	94	222	0.008	0.056	0.072	144	173	0.028	0.076	0.066
P05326	1hb2	1obn	318	0.08	0.15	92	221	0.014	0.066	0.108	144	174	0.031	0.075	0.085
P05326	1hb2	1oc1	318	0.138	0.31	91	219	0.027	0.113	0.151	144	170	0.058	0.058	0.121
P05326	1hb2	1odm	318	0.082	0.21	91	221	0.011	0.077	0.137	143	174	0.041	0.086	0.112
P05326	1hb2	1odn	318	0.097	0.23	90	220	0.018	0.081	0.125	139	169	0.05	0.078	0.159
P05326	1hb2	1qiq	318	0.072	0.18	91	221	0.008	0.07	0.124	144	170	0.03	0.078	0.094
P05326	1hb2	1uzw	318	0.101	0.19	94	221	0.013	0.089	0.1	144	170	0.047	0.058	0.107
P05326	1hb2	1w03	318	0.097	0.19	92	220	0.027	0.069	0.127	143	170	0.046	0.076	0.127
P05326	1hb2	1w04	318	0.088	0.19	92	221	0.016	0.089	0.11	140	169	0.033	0.072	0.154
P05326	1hb2	1w05	318	0.162	0.32	89	220	0.028	0.122	0.211	139	170	0.07	0.084	0.176
P05326	1hb2	1w06	318	0.089	0.18	90	222	0.019	0.076	0.136	144	170	0.033	0.07	0.104
P05326	1hb2	1w3v	318	0.09	0.21	89	221	0.014	0.071	0.159	144	170	0.04	0.073	0.109
P05326	1hb2	1w3x	318	0.086	0.17	93	221	0.008	0.066	0.098	143	170	0.035	0.061	0.126
P05326	1hb2	2bjs	318	0.082	0.23	92	222	0.011	0.076	0.104	144	170	0.035	0.072	0.092
P05326	1hb2	2bu9	318	0.074	0.18	93	221	0.013	0.071	0.102	144	170	0.035	0.064	0.095
P05326	1hb2	2ivj	318	0.071	0.16	94	220	0.012	0.053	0.091	143	170	0.037	0.065	0.114
P05326	1hb2	2jb4	318	0.082	0.18	94	221	0.014	0.058	0.091	144	172	0.023	0.083	0.1
P05326	1hb2	2vau	318	0.1	0.2	92	219	0.015	0.074	0.149	144	169	0.041	0.046	0.126
P05326	1hb2	2vbb	318	0.091	0.21	93	221	0.019	0.065	0.096	143	170	0.033	0.067	0.124
P05326	1hb2	2vbd	318	0.099	0.2	91	218	0.034	0.065	0.135	143	170	0.049	0.066	0.136
P05326	1hb2	2vbp	318	0.126	0.32	92	218	0.029	0.109	0.14	144	174	0.078	0.071	0.123
P05326	1hb2	2vcm	318	0.165	0.34	90	217	0.042	0.097	0.203	144	174	0.066	0.076	0.121
P05326	1hb2	2ve1	318	0.14	0.34	86	217	0.046	0.104	0.23	143	171	0.065	0.089	0.157
P05326	1hb2	2wo7	318	0.141	0.35	90	219	0.034	0.098	0.183	143	170	0.059	0.069	0.145
P05326	1hb2	2y60	318	0.115	0.22	92	218	0.024	0.063	0.154	144	169	0.037	0.08	0.117
P05326	1hb2	2y6f	318	0.108	0.28	87	223	0.022	0.085	0.153	143	169	0.037	0.089	0.143
P05326	1hb2	3zku	318	0.095	0.17	93	221	0.019	0.075	0.117	144	170	0.05	0.066	0.1
P05326	1hb2	3zky	318	0.091	0.17	93	219	0.013	0.077	0.13	144	170	0.029	0.07	0.093
P05326	1hb2	3zoi	318	0.102	0.22	93	218	0.023	0.063	0.146	143	172	0.033	0.095	0.132
P05326	1hb2	4bb3	318	0.104	0.18	92	220	0.017	0.078	0.13	143	170	0.049	0.071	0.124
P05326	1hb3	1hb4	318	0.053	0.08	94	221	0.007	0.048	0.074	145	173	0.016	0.082	0.06
P05326	1hb3	1obn	318	0.074	0.11	95	223	0.017	0.062	0.046	144	173	0.034	0.058	0.09
P05326	1hb3	1oc1	318	0.132	0.26	92	219	0.023	0.104	0.164	144	169	0.055	0.078	0.126
P05326	1hb3	1odm	318	0.076	0.16	92	221	0.028	0.058	0.13	143	173	0.041	0.074	0.126
P05326	1hb3	1odn	318	0.099	0.17	92	221	0.013	0.083	0.118	139	168	0.044	0.069	0.15
P05326	1hb3	1qiq	318	0.077	0.16	91	220	0.01	0.066	0.144	144	169	0.026	0.058	0.116
P05326	1hb3	1uzw	318	0.097	0.13	93	219	0.019	0.089	0.133	144	169	0.041	0.068	0.113
P05326	1hb3	1w03	318	0.084	0.14	93	220	0.028	0.063	0.119	143	169	0.044	0.062	0.141
P05326	1hb3	1w04	318	0.056	0.15	93	221	0.016	0.06	0.116	140	168	0.032	0.045	0.151
P05326	1hb3	1w05	318	0.146	0.31	90	220	0.029	0.128	0.2	139	169	0.064	0.081	0.179
P05326	1hb3	1w06	318	0.093	0.21	91	222	0.026	0.083	0.126	144	169	0.037	0.094	0.116
P05326	1hb3	1w3v	318	0.09	0.15	90	221	0.01	0.071	0.143	144	169	0.039	0.081	0.111
P05326	1hb3	1w3x	318	0.079	0.11	93	220	0.016	0.059	0.118	143	169	0.026	0.058	0.114
P05326	1hb3	2bjs	318	0.079	0.18	93	222	0.012	0.069	0.1	144	169	0.037	0.08	0.086
P05326	1hb3	2bu9	318	0.068	0.11	94	221	0.013	0.066	0.107	144	169	0.038	0.064	0.088
P05326	1hb3	2ivj	318	0.067	0.09	94	219	0.011	0.049	0.127	143	169	0.028	0.104	0.123
P05326	1hb3	2jb4	318	0.079	0.12	94	220	0.015	0.069	0.089	144	171	0.031	0.106	0.102
P05326	1hb3	2vau	318	0.082	0.16	93	219	0.019	0.064	0.139	144	168	0.052	0.061	0.12
P05326	1hb3	2vbb	318	0.089	0.14	94	221	0.014	0.067	0.091	143	169	0.035	0.08	0.113
P05326	1hb3	2vbd	318	0.087	0.12	93	219	0.024	0.068	0.113	143	169	0.053	0.058	0.126
P05326	1hb3	2vbp	318	0.131	0.3	93	218	0.03	0.107	0.133	144	173	0.08	0.082	0.112
P05326	1hb3	2vcm	318	0.143	0.33	92	218	0.031	0.096	0.184	144	173	0.065	0.08	0.118
P05326	1hb3	2ve1	318	0.146	0.36	89	219	0.028	0.101	0.219	143	170	0.073	0.075	0.148
P05326	1hb3	2wo7	318	0.134	0.32	93	221	0.023	0.093	0.161	143	169	0.068	0.075	0.154
P05326	1hb3	2y60	318	0.093	0.17	94	219	0.018	0.058	0.128	145	169	0.039	0.08	0.106
P05326	1hb3	2y6f	318	0.109	0.32	88	223	0.02	0.079	0.149	143	168	0.044	0.075	0.151
P05326	1hb3	3zku	318	0.086	0.12	94	221	0.011	0.082	0.098	144	169	0.046	0.069	0.118
P05326	1hb3	3zky	318	0.055	0.11	95	220	0.017	0.06	0.087	144	169	0.035	0.073	0.102
P05326	1hb3	3zoi	318	0.079	0.14	95	219	0.01	0.062	0.119	143	171	0.027	0.086	0.128
P05326	1hb3	4bb3	318	0.087	0.13	94	221	0.013	0.072	0.1	143	169	0.046	0.072	0.122
P05326	1hb4	1obn	318	0.077	0.09	94	221	0.012	0.06	0.094	144	173	0.031	0.081	0.079
P05326	1hb4	1oc1	318	0.141	0.25	93	219	0.022	0.104	0.14	144	169	0.064	0.091	0.127
P05326	1hb4	1odm	318	0.092	0.15	92	220	0.015	0.083	0.156	143	173	0.052	0.084	0.116
P05326	1hb4	1odn	318	0.096	0.17	92	220	0.017	0.08	0.117	139	168	0.056	0.073	0.166
P05326	1hb4	1qiq	318	0.09	0.18	92	220	0.008	0.082	0.128	144	169	0.043	0.089	0.118
P05326	1hb4	1uzw	318	0.1	0.14	95	220	0.012	0.09	0.107	144	169	0.047	0.066	0.123
P05326	1hb4	1w03	318	0.086	0.14	92	218	0.036	0.07	0.143	143	169	0.055	0.079	0.12
P05326	1hb4	1w04	318	0.075	0.13	93	220	0.02	0.073	0.113	140	168	0.037	0.068	0.153
P05326	1hb4	1w05	318	0.145	0.29	91	220	0.031	0.127	0.176	139	169	0.074	0.077	0.177
P05326	1hb4	1w06	318	0.076	0.21	91	221	0.017	0.073	0.141	144	169	0.045	0.082	0.1
P05326	1hb4	1w3v	318	0.089	0.15	91	221	0.01	0.068	0.147	144	169	0.045	0.081	0.121
P05326	1hb4	1w3x	318	0.086	0.1	94	220	0.011	0.057	0.115	143	169	0.042	0.071	0.129
P05326	1hb4	2bjs	318	0.088	0.18	94	222	0.017	0.076	0.084	144	169	0.045	0.07	0.103
P05326	1hb4	2bu9	318	0.077	0.12	95	221	0.011	0.07	0.095	144	169	0.053	0.067	0.111
P05326	1hb4	2ivj	318	0.075	0.09	96	220	0.015	0.044	0.084	143	169	0.04	0.052	0.133
P05326	1hb4	2jb4	318	0.076	0.12	96	221	0.015	0.059	0.079	144	171	0.037	0.072	0.104
P05326	1hb4	2vau	318	0.085	0.17	93	218	0.015	0.071	0.153	144	168	0.044	0.079	0.127
P05326	1hb4	2vbb	318	0.094	0.14	95	221	0.018	0.068	0.097	143	169	0.04	0.081	0.126
P05326	1hb4	2vbd	318	0.095	0.14	92	217	0.03	0.077	0.138	143	169	0.058	0.078	0.116
P05326	1hb4	2vbp	318	0.128	0.29	93	217	0.021	0.084	0.147	144	173	0.087	0.066	0.113
P05326	1hb4	2vcm	318	0.148	0.31	92	217	0.027	0.095	0.18	144	173	0.067	0.075	0.107
P05326	1hb4	2ve1	318	0.145	0.35	88	217	0.034	0.101	0.208	143	170	0.069	0.107	0.148
P05326	1hb4	2wo7	318	0.127	0.31	92	219	0.031	0.095	0.169	143	169	0.063	0.083	0.16
P05326	1hb4	2y60	318	0.096	0.15	94	218	0.02	0.066	0.138	145	169	0.045	0.09	0.093
P05326	1hb4	2y6f	318	0.108	0.35	87	221	0.024	0.096	0.173	143	168	0.045	0.078	0.141
P05326	1hb4	3zku	318	0.093	0.13	95	221	0.014	0.075	0.09	144	169	0.052	0.073	0.118
P05326	1hb4	3zky	318	0.085	0.13	95	219	0.014	0.068	0.1	144	169	0.041	0.083	0.111
P05326	1hb4	3zoi	318	0.081	0.13	95	218	0.019	0.056	0.132	143	171	0.035	0.085	0.133
P05326	1hb4	4bb3	318	0.085	0.14	94	220	0.014	0.069	0.113	143	169	0.055	0.091	0.145
P05326	1obn	1oc1	318	0.149	0.25	92	219	0.036	0.122	0.155	144	170	0.049	0.095	0.125
P05326	1obn	1odm	318	0.065	0.12	92	221	0.019	0.064	0.127	143	174	0.042	0.079	0.106
P05326	1obn	1odn	318	0.098	0.16	92	221	0.013	0.082	0.113	139	169	0.04	0.079	0.155
P05326	1obn	1qiq	318	0.084	0.17	91	220	0.012	0.074	0.135	144	170	0.033	0.082	0.104
P05326	1obn	1uzw	318	0.119	0.15	93	219	0.026	0.11	0.136	144	170	0.051	0.08	0.134
P05326	1obn	1w03	318	0.079	0.12	93	220	0.032	0.064	0.13	143	170	0.039	0.07	0.121
P05326	1obn	1w04	318	0.067	0.13	93	221	0.012	0.064	0.11	140	169	0.029	0.062	0.126
P05326	1obn	1w05	318	0.155	0.29	90	220	0.031	0.145	0.205	139	170	0.072	0.068	0.18
P05326	1obn	1w06	318	0.081	0.23	91	222	0.024	0.083	0.138	144	170	0.034	0.102	0.105
P05326	1obn	1w3v	318	0.1	0.13	90	221	0.013	0.086	0.152	144	170	0.034	0.077	0.114
P05326	1obn	1w3x	318	0.097	0.09	93	220	0.015	0.086	0.12	143	170	0.027	0.071	0.13
P05326	1obn	2bjs	318	0.087	0.17	93	222	0.011	0.072	0.087	144	170	0.034	0.084	0.097
P05326	1obn	2bu9	318	0.085	0.12	94	221	0.018	0.089	0.101	144	170	0.049	0.07	0.103
P05326	1obn	2ivj	318	0.077	0.08	94	219	0.016	0.057	0.124	143	170	0.027	0.082	0.125
P05326	1obn	2jb4	318	0.085	0.09	94	220	0.012	0.074	0.107	144	172	0.027	0.106	0.117
P05326	1obn	2vau	318	0.071	0.14	93	219	0.014	0.057	0.146	144	169	0.023	0.066	0.115
P05326	1obn	2vbb	318	0.088	0.1	94	221	0.015	0.09	0.083	143	170	0.035	0.084	0.118
P05326	1obn	2vbd	318	0.086	0.13	93	219	0.025	0.076	0.124	143	170	0.054	0.065	0.118
P05326	1obn	2vbp	318	0.131	0.28	93	218	0.034	0.117	0.13	144	174	0.072	0.073	0.104
P05326	1obn	2vcm	318	0.135	0.31	92	218	0.039	0.101	0.183	144	174	0.063	0.071	0.107
P05326	1obn	2ve1	318	0.142	0.35	89	219	0.04	0.109	0.206	143	171	0.068	0.092	0.153
P05326	1obn	2wo7	318	0.134	0.31	93	221	0.039	0.107	0.166	143	170	0.055	0.082	0.153
P05326	1obn	2y60	318	0.082	0.13	94	219	0.013	0.049	0.116	144	169	0.028	0.081	0.104
P05326	1obn	2y6f	318	0.109	0.35	88	223	0.024	0.089	0.145	143	169	0.033	0.075	0.132
P05326	1obn	3zku	318	0.108	0.14	94	221	0.021	0.083	0.109	144	170	0.058	0.083	0.12
P05326	1obn	3zky	318	0.079	0.11	95	220	0.018	0.076	0.099	144	170	0.032	0.087	0.104
P05326	1obn	3zoi	318	0.083	0.13	95	219	0.027	0.066	0.101	143	172	0.035	0.076	0.113
P05326	1obn	4bb3	318	0.093	0.15	94	221	0.013	0.082	0.106	143	170	0.05	0.081	0.138
P05326	1oc1	1odm	318	0.162	0.26	91	219	0.031	0.114	0.18	143	170	0.044	0.081	0.138
P05326	1oc1	1odn	318	0.122	0.21	92	220	0.021	0.114	0.136	143	169	0.049	0.072	0.146
P05326	1oc1	1qiq	318	0.154	0.28	90	218	0.035	0.11	0.179	148	170	0.057	0.087	0.098
P05326	1oc1	1uzw	318	0.143	0.28	93	218	0.02	0.125	0.144	148	170	0.06	0.062	0.126
P05326	1oc1	1w03	318	0.144	0.27	92	218	0.035	0.124	0.154	147	170	0.051	0.085	0.121
P05326	1oc1	1w04	318	0.13	0.27	91	218	0.023	0.106	0.179	144	169	0.047	0.075	0.144
P05326	1oc1	1w05	318	0.128	0.19	91	220	0.018	0.095	0.151	143	170	0.061	0.068	0.136
P05326	1oc1	1w06	318	0.13	0.32	90	220	0.033	0.116	0.176	148	170	0.048	0.083	0.085
P05326	1oc1	1w3v	318	0.139	0.22	91	221	0.026	0.105	0.163	148	170	0.06	0.082	0.111
P05326	1oc1	1w3x	318	0.137	0.26	93	219	0.032	0.107	0.136	147	170	0.051	0.07	0.127
P05326	1oc1	2bjs	318	0.127	0.22	92	220	0.031	0.103	0.138	148	170	0.047	0.076	0.1
P05326	1oc1	2bu9	318	0.124	0.27	93	219	0.023	0.098	0.135	148	170	0.046	0.066	0.097
P05326	1oc1	2ivj	318	0.126	0.25	95	219	0.039	0.109	0.124	147	170	0.046	0.091	0.111
P05326	1oc1	2jb4	318	0.125	0.25	93	218	0.025	0.102	0.142	146	170	0.056	0.096	0.101
P05326	1oc1	2vau	318	0.144	0.28	91	216	0.023	0.124	0.183	148	169	0.05	0.075	0.12
P05326	1oc1	2vbb	318	0.142	0.25	92	218	0.03	0.107	0.143	147	170	0.05	0.081	0.114
P05326	1oc1	2vbd	318	0.14	0.28	91	216	0.037	0.124	0.187	147	170	0.062	0.073	0.113
P05326	1oc1	2vbp	318	0.147	0.34	92	216	0.036	0.109	0.165	144	170	0.05	0.065	0.134
P05326	1oc1	2vcm	318	0.14	0.28	91	216	0.031	0.1	0.187	144	170	0.049	0.076	0.134
P05326	1oc1	2ve1	318	0.153	0.34	89	218	0.027	0.118	0.205	143	167	0.069	0.08	0.169
P05326	1oc1	2wo7	318	0.148	0.28	93	220	0.031	0.115	0.159	143	166	0.054	0.073	0.17
P05326	1oc1	2y60	318	0.144	0.23	93	217	0.039	0.108	0.17	148	169	0.056	0.077	0.121
P05326	1oc1	2y6f	318	0.145	0.42	86	220	0.036	0.115	0.218	147	169	0.052	0.107	0.117
P05326	1oc1	3zku	318	0.131	0.28	92	218	0.025	0.11	0.159	148	170	0.06	0.079	0.116
P05326	1oc1	3zky	318	0.125	0.25	93	217	0.023	0.115	0.158	148	170	0.045	0.081	0.094
P05326	1oc1	3zoi	318	0.132	0.27	94	217	0.019	0.117	0.138	145	170	0.053	0.093	0.127
P05326	1oc1	4bb3	318	0.136	0.27	92	218	0.022	0.12	0.168	147	170	0.058	0.064	0.143
P05326	1odm	1odn	318	0.119	0.2	90	220	0.013	0.106	0.153	139	170	0.046	0.087	0.156
P05326	1odm	1qiq	318	0.078	0.19	89	219	0.012	0.077	0.173	143	170	0.024	0.069	0.14
P05326	1odm	1uzw	318	0.123	0.19	91	218	0.013	0.109	0.17	143	170	0.049	0.093	0.165
P05326	1odm	1w03	318	0.085	0.13	92	220	0.027	0.081	0.155	143	171	0.038	0.064	0.103
P05326	1odm	1w04	318	0.066	0.16	93	222	0.021	0.069	0.103	139	169	0.021	0.047	0.152
P05326	1odm	1w05	318	0.157	0.28	90	221	0.026	0.124	0.165	139	171	0.065	0.073	0.158
P05326	1odm	1w06	318	0.117	0.28	88	220	0.025	0.115	0.186	143	170	0.045	0.11	0.145
P05326	1odm	1w3v	318	0.115	0.15	91	223	0.008	0.077	0.103	143	170	0.03	0.082	0.139
P05326	1odm	1w3x	318	0.102	0.12	93	221	0.009	0.097	0.13	143	171	0.032	0.083	0.116
P05326	1odm	2bjs	318	0.097	0.2	92	222	0.008	0.083	0.122	143	170	0.032	0.088	0.12
P05326	1odm	2bu9	318	0.085	0.14	93	221	0.012	0.089	0.141	143	170	0.038	0.067	0.116
P05326	1odm	2ivj	318	0.085	0.12	93	219	0.015	0.075	0.15	143	171	0.029	0.101	0.115
P05326	1odm	2jb4	318	0.084	0.15	92	219	0.013	0.079	0.153	143	172	0.03	0.098	0.123
P05326	1odm	2vau	318	0.069	0.14	92	219	0.011	0.089	0.176	143	169	0.04	0.065	0.124
P05326	1odm	2vbb	318	0.098	0.13	92	220	0.011	0.076	0.143	143	171	0.03	0.085	0.117
P05326	1odm	2vbd	318	0.092	0.14	92	219	0.012	0.079	0.155	143	171	0.042	0.076	0.105
P05326	1odm	2vbp	318	0.137	0.29	92	218	0.028	0.109	0.159	143	174	0.071	0.071	0.12
P05326	1odm	2vcm	318	0.143	0.34	91	218	0.039	0.114	0.151	143	174	0.066	0.085	0.113
P05326	1odm	2ve1	318	0.15	0.39	88	219	0.027	0.1	0.164	143	172	0.078	0.093	0.147
P05326	1odm	2wo7	318	0.141	0.33	92	221	0.03	0.108	0.131	143	171	0.072	0.081	0.158
P05326	1odm	2y60	318	0.105	0.14	93	219	0.012	0.08	0.165	143	169	0.033	0.091	0.127
P05326	1odm	2y6f	318	0.117	0.38	87	223	0.031	0.094	0.188	143	170	0.033	0.083	0.128
P05326	1odm	3zku	318	0.11	0.2	92	220	0.01	0.1	0.161	143	170	0.052	0.081	0.156
P05326	1odm	3zky	318	0.088	0.16	93	219	0.018	0.089	0.136	143	170	0.034	0.078	0.134
P05326	1odm	3zoi	318	0.106	0.13	94	219	0.021	0.076	0.136	143	173	0.034	0.082	0.117
P05326	1odm	4bb3	318	0.111	0.21	92	220	0.016	0.104	0.145	143	171	0.057	0.085	0.137
P05326	1odn	1qiq	318	0.109	0.2	89	219	0.008	0.083	0.156	143	169	0.044	0.069	0.144
P05326	1odn	1uzw	318	0.113	0.18	92	219	0.019	0.113	0.141	143	169	0.057	0.079	0.16
P05326	1odn	1w03	318	0.106	0.2	90	218	0.02	0.082	0.165	143	170	0.057	0.078	0.142
P05326	1odn	1w04	318	0.099	0.21	91	220	0.013	0.1	0.142	144	173	0.037	0.077	0.13
P05326	1odn	1w05	318	0.146	0.29	89	220	0.032	0.13	0.177	139	170	0.07	0.043	0.173
P05326	1odn	1w06	318	0.103	0.26	89	221	0.031	0.104	0.173	143	169	0.05	0.083	0.145
P05326	1odn	1w3v	318	0.101	0.12	90	222	0.012	0.072	0.148	143	169	0.036	0.056	0.135
P05326	1odn	1w3x	318	0.108	0.15	91	219	0.013	0.09	0.156	143	170	0.036	0.059	0.127
P05326	1odn	2bjs	318	0.085	0.12	92	222	0.007	0.061	0.09	143	169	0.036	0.064	0.131
P05326	1odn	2bu9	318	0.085	0.18	92	220	0.014	0.079	0.099	143	169	0.055	0.064	0.137
P05326	1odn	2ivj	318	0.102	0.16	92	218	0.017	0.086	0.148	143	170	0.041	0.077	0.126
P05326	1odn	2jb4	318	0.081	0.14	93	220	0.011	0.078	0.12	141	169	0.039	0.06	0.156
P05326	1odn	2vau	318	0.104	0.19	91	218	0.017	0.103	0.171	143	168	0.043	0.057	0.135
P05326	1odn	2vbb	318	0.083	0.16	93	221	0.013	0.075	0.105	143	170	0.031	0.063	0.134
P05326	1odn	2vbd	318	0.107	0.19	91	218	0.017	0.109	0.162	143	170	0.06	0.068	0.127
P05326	1odn	2vbp	318	0.137	0.31	91	217	0.034	0.116	0.188	139	169	0.074	0.059	0.164
P05326	1odn	2vcm	318	0.149	0.29	90	217	0.031	0.115	0.187	139	169	0.064	0.068	0.153
P05326	1odn	2ve1	318	0.135	0.34	89	220	0.033	0.118	0.21	139	167	0.07	0.086	0.185
P05326	1odn	2wo7	318	0.144	0.29	91	220	0.021	0.114	0.19	139	166	0.056	0.071	0.176
P05326	1odn	2y60	318	0.114	0.16	91	217	0.012	0.078	0.166	143	168	0.044	0.055	0.141
P05326	1odn	2y6f	318	0.127	0.37	86	222	0.019	0.114	0.181	143	169	0.046	0.068	0.15
P05326	1odn	3zku	318	0.088	0.17	93	221	0.01	0.072	0.106	143	169	0.039	0.061	0.13
P05326	1odn	3zky	318	0.089	0.13	93	219	0.009	0.074	0.14	143	169	0.032	0.061	0.138
P05326	1odn	3zoi	318	0.107	0.2	92	217	0.022	0.087	0.16	141	170	0.05	0.065	0.135
P05326	1odn	4bb3	318	0.087	0.16	93	221	0.016	0.067	0.103	143	170	0.032	0.067	0.12
P05326	1qiq	1uzw	318	0.118	0.19	93	220	0.017	0.111	0.129	148	170	0.046	0.085	0.099
P05326	1qiq	1w03	318	0.095	0.17	91	219	0.022	0.064	0.152	147	170	0.041	0.085	0.108
P05326	1qiq	1w04	318	0.082	0.22	90	219	0.016	0.072	0.175	144	169	0.025	0.073	0.133
P05326	1qiq	1w05	318	0.161	0.31	89	220	0.034	0.129	0.204	143	170	0.069	0.081	0.162
P05326	1qiq	1w06	318	0.101	0.25	89	221	0.019	0.091	0.174	148	170	0.042	0.095	0.088
P05326	1qiq	1w3v	318	0.098	0.15	88	220	0.01	0.066	0.185	148	170	0.026	0.083	0.089
P05326	1qiq	1w3x	318	0.099	0.16	92	220	0.01	0.086	0.13	147	170	0.025	0.068	0.104
P05326	1qiq	2bjs	318	0.1	0.2	91	221	0.01	0.089	0.133	148	170	0.031	0.09	0.09
P05326	1qiq	2bu9	318	0.086	0.16	92	220	0.011	0.071	0.125	148	170	0.038	0.067	0.077
P05326	1qiq	2ivj	318	0.086	0.15	93	219	0.01	0.061	0.121	147	170	0.033	0.108	0.098
P05326	1qiq	2jb4	318	0.086	0.17	92	219	0.014	0.083	0.147	146	170	0.038	0.102	0.104
P05326	1qiq	2vau	318	0.08	0.12	92	219	0.018	0.076	0.127	148	169	0.031	0.067	0.095
P05326	1qiq	2vbb	318	0.099	0.17	92	220	0.009	0.079	0.133	147	170	0.028	0.085	0.107
P05326	1qiq	2vbd	318	0.102	0.17	89	216	0.032	0.09	0.167	147	170	0.056	0.069	0.112
P05326	1qiq	2vbp	318	0.139	0.33	92	218	0.027	0.097	0.174	144	170	0.074	0.079	0.137
P05326	1qiq	2vcm	318	0.158	0.36	90	217	0.037	0.108	0.212	144	170	0.065	0.092	0.126
P05326	1qiq	2ve1	318	0.149	0.37	87	218	0.037	0.097	0.197	143	167	0.066	0.094	0.18
P05326	1qiq	2wo7	318	0.125	0.35	90	219	0.033	0.075	0.196	143	166	0.047	0.079	0.161
P05326	1qiq	2y60	318	0.1	0.16	93	219	0.017	0.076	0.134	148	169	0.026	0.076	0.097
P05326	1qiq	2y6f	318	0.108	0.3	87	223	0.016	0.096	0.16	147	169	0.037	0.102	0.115
P05326	1qiq	3zku	318	0.111	0.2	92	220	0.013	0.091	0.151	148	170	0.049	0.079	0.099
P05326	1qiq	3zky	318	0.082	0.14	93	219	0.015	0.084	0.134	148	170	0.032	0.089	0.092
P05326	1qiq	3zoi	318	0.097	0.2	93	218	0.018	0.077	0.133	145	170	0.036	0.099	0.13
P05326	1qiq	4bb3	318	0.085	0.2	91	219	0.018	0.091	0.169	147	170	0.045	0.074	0.112
P05326	1uzw	1w03	318	0.124	0.17	93	218	0.025	0.099	0.142	147	170	0.049	0.085	0.138
P05326	1uzw	1w04	318	0.107	0.17	92	218	0.012	0.106	0.166	144	169	0.035	0.075	0.152
P05326	1uzw	1w05	318	0.153	0.35	91	219	0.041	0.133	0.2	143	170	0.076	0.069	0.175
P05326	1uzw	1w06	318	0.111	0.25	91	220	0.021	0.098	0.15	148	170	0.05	0.068	0.101
P05326	1uzw	1w3v	318	0.09	0.18	90	219	0.017	0.066	0.168	148	170	0.042	0.082	0.073
P05326	1uzw	1w3x	318	0.092	0.1	94	219	0.008	0.065	0.113	147	170	0.042	0.066	0.088
P05326	1uzw	2bjs	318	0.108	0.2	93	220	0.012	0.116	0.125	148	170	0.045	0.081	0.085
P05326	1uzw	2bu9	318	0.102	0.12	94	219	0.015	0.07	0.11	148	170	0.05	0.056	0.083
P05326	1uzw	2ivj	318	0.103	0.12	96	219	0.016	0.092	0.092	147	170	0.042	0.068	0.117
P05326	1uzw	2jb4	318	0.102	0.12	96	220	0.014	0.093	0.086	146	170	0.038	0.069	0.098
P05326	1uzw	2vau	318	0.115	0.17	94	218	0.012	0.12	0.149	148	169	0.044	0.076	0.119
P05326	1uzw	2vbb	318	0.108	0.14	95	220	0.019	0.097	0.11	147	170	0.043	0.078	0.127
P05326	1uzw	2vbd	318	0.114	0.13	92	216	0.03	0.107	0.163	147	170	0.056	0.072	0.124
P05326	1uzw	2vbp	318	0.139	0.3	95	218	0.028	0.104	0.128	144	170	0.078	0.064	0.13
P05326	1uzw	2vcm	318	0.172	0.35	92	216	0.038	0.138	0.185	144	170	0.06	0.081	0.134
P05326	1uzw	2ve1	318	0.145	0.39	89	217	0.043	0.12	0.209	143	167	0.06	0.078	0.179
P05326	1uzw	2wo7	318	0.125	0.35	92	218	0.032	0.096	0.184	143	166	0.055	0.064	0.156
P05326	1uzw	2y60	318	0.125	0.18	94	217	0.012	0.088	0.14	148	169	0.034	0.077	0.105
P05326	1uzw	2y6f	318	0.139	0.39	87	220	0.025	0.112	0.197	147	169	0.062	0.1	0.139
P05326	1uzw	3zku	318	0.097	0.11	94	219	0.011	0.109	0.119	148	170	0.042	0.065	0.096
P05326	1uzw	3zky	318	0.107	0.11	96	219	0.01	0.1	0.083	148	170	0.021	0.081	0.076
P05326	1uzw	3zoi	318	0.116	0.15	95	217	0.024	0.093	0.144	145	170	0.043	0.084	0.127
P05326	1uzw	4bb3	318	0.118	0.11	93	218	0.016	0.096	0.15	147	170	0.052	0.068	0.097
P05326	1w03	1w04	318	0.076	0.16	92	219	0.03	0.059	0.147	143	169	0.034	0.052	0.136
P05326	1w03	1w05	318	0.146	0.3	89	218	0.024	0.126	0.209	143	171	0.071	0.075	0.142
P05326	1w03	1w06	318	0.093	0.26	90	220	0.031	0.087	0.146	147	170	0.051	0.098	0.105
P05326	1w03	1w3v	318	0.111	0.16	89	219	0.024	0.089	0.197	147	170	0.041	0.083	0.123
P05326	1w03	1w3x	318	0.108	0.12	94	220	0.021	0.094	0.118	147	171	0.043	0.09	0.111
P05326	1w03	2bjs	318	0.111	0.21	91	219	0.027	0.094	0.152	147	170	0.042	0.09	0.109
P05326	1w03	2bu9	318	0.105	0.13	93	219	0.024	0.095	0.144	147	170	0.059	0.085	0.114
P05326	1w03	2ivj	318	0.084	0.11	94	218	0.024	0.065	0.13	147	171	0.037	0.097	0.084
P05326	1w03	2jb4	318	0.091	0.14	92	217	0.03	0.079	0.153	145	170	0.045	0.103	0.11
P05326	1w03	2vau	318	0.076	0.12	94	219	0.02	0.081	0.121	147	169	0.041	0.06	0.097
P05326	1w03	2vbb	318	0.099	0.12	92	218	0.026	0.092	0.137	147	171	0.043	0.087	0.105
P05326	1w03	2vbd	318	0.069	0.13	94	219	0.023	0.059	0.117	147	171	0.044	0.063	0.082
P05326	1w03	2vbp	318	0.131	0.3	94	218	0.034	0.118	0.13	143	170	0.057	0.077	0.142
P05326	1w03	2vcm	318	0.138	0.34	91	216	0.047	0.088	0.22	143	170	0.066	0.07	0.15
P05326	1w03	2ve1	318	0.142	0.38	88	217	0.044	0.089	0.237	143	168	0.077	0.093	0.152
P05326	1w03	2wo7	318	0.128	0.33	93	220	0.025	0.107	0.173	143	167	0.067	0.08	0.153
P05326	1w03	2y60	318	0.085	0.15	94	218	0.032	0.052	0.145	147	169	0.034	0.078	0.104
P05326	1w03	2y6f	318	0.109	0.36	88	222	0.027	0.082	0.165	147	170	0.054	0.086	0.096
P05326	1w03	3zku	318	0.112	0.18	92	218	0.025	0.101	0.166	147	170	0.062	0.085	0.124
P05326	1w03	3zky	318	0.091	0.15	94	218	0.02	0.085	0.119	147	170	0.037	0.089	0.113
P05326	1w03	3zoi	318	0.092	0.14	96	219	0.023	0.067	0.093	145	171	0.034	0.093	0.097
P05326	1w03	4bb3	318	0.107	0.19	92	218	0.023	0.1	0.149	147	171	0.062	0.084	0.107
P05326	1w04	1w05	318	0.145	0.31	90	220	0.029	0.13	0.205	139	169	0.068	0.061	0.185
P05326	1w04	1w06	318	0.083	0.21	89	220	0.026	0.084	0.162	144	169	0.031	0.099	0.137
P05326	1w04	1w3v	318	0.094	0.18	90	221	0.012	0.083	0.157	144	169	0.027	0.078	0.125
P05326	1w04	1w3x	318	0.092	0.13	93	220	0.011	0.088	0.122	143	169	0.027	0.076	0.141
P05326	1w04	2bjs	318	0.093	0.21	93	222	0.008	0.086	0.112	144	169	0.025	0.084	0.123
P05326	1w04	2bu9	318	0.074	0.16	93	220	0.011	0.087	0.137	144	169	0.038	0.062	0.118
P05326	1w04	2ivj	318	0.073	0.14	93	218	0.015	0.068	0.141	143	169	0.025	0.097	0.14
P05326	1w04	2jb4	318	0.088	0.16	93	219	0.014	0.081	0.126	142	169	0.03	0.093	0.145
P05326	1w04	2vau	318	0.065	0.17	93	219	0.016	0.069	0.153	144	168	0.03	0.06	0.139
P05326	1w04	2vbb	318	0.089	0.15	93	220	0.014	0.09	0.121	143	169	0.022	0.07	0.141
P05326	1w04	2vbd	318	0.083	0.16	92	218	0.031	0.073	0.15	143	169	0.048	0.057	0.137
P05326	1w04	2vbp	318	0.124	0.29	92	217	0.031	0.102	0.152	140	169	0.06	0.061	0.156
P05326	1w04	2vcm	318	0.133	0.33	91	217	0.032	0.108	0.191	140	169	0.059	0.071	0.15
P05326	1w04	2ve1	318	0.147	0.37	88	218	0.029	0.107	0.205	139	166	0.068	0.089	0.199
P05326	1w04	2wo7	318	0.131	0.32	91	219	0.024	0.093	0.184	139	165	0.051	0.078	0.198
P05326	1w04	2y60	318	0.088	0.19	93	218	0.015	0.069	0.162	144	168	0.03	0.073	0.128
P05326	1w04	2y6f	318	0.101	0.39	88	223	0.019	0.082	0.161	143	168	0.036	0.068	0.163
P05326	1w04	3zku	318	0.097	0.17	93	220	0.016	0.09	0.146	144	169	0.042	0.079	0.157
P05326	1w04	3zky	318	0.085	0.16	94	219	0.015	0.087	0.121	144	169	0.027	0.068	0.137
P05326	1w04	3zoi	318	0.071	0.14	94	218	0.027	0.048	0.123	141	169	0.028	0.078	0.141
P05326	1w04	4bb3	318	0.096	0.18	93	220	0.013	0.099	0.119	143	169	0.046	0.071	0.16
P05326	1w05	1w06	318	0.134	0.34	86	219	0.026	0.112	0.243	143	170	0.059	0.063	0.135
P05326	1w05	1w3v	318	0.137	0.27	90	223	0.029	0.102	0.141	143	170	0.06	0.051	0.152
P05326	1w05	1w3x	318	0.137	0.31	91	220	0.025	0.11	0.19	143	171	0.062	0.061	0.152
P05326	1w05	2bjs	318	0.14	0.3	91	222	0.031	0.122	0.169	143	170	0.051	0.047	0.15
P05326	1w05	2bu9	318	0.136	0.32	91	220	0.024	0.119	0.183	143	170	0.064	0.062	0.157
P05326	1w05	2ivj	318	0.144	0.29	92	219	0.036	0.114	0.186	143	171	0.058	0.069	0.135
P05326	1w05	2jb4	318	0.146	0.31	91	219	0.031	0.126	0.181	141	170	0.06	0.059	0.178
P05326	1w05	2vau	318	0.159	0.31	90	218	0.032	0.116	0.21	143	169	0.063	0.067	0.157
P05326	1w05	2vbb	318	0.145	0.3	91	220	0.034	0.125	0.191	143	171	0.057	0.062	0.149
P05326	1w05	2vbd	318	0.152	0.33	88	216	0.028	0.129	0.23	143	171	0.074	0.072	0.143
P05326	1w05	2vbp	318	0.147	0.37	91	218	0.027	0.107	0.178	139	170	0.075	0.04	0.16
P05326	1w05	2vcm	318	0.151	0.3	91	219	0.037	0.115	0.156	139	170	0.082	0.038	0.159
P05326	1w05	2ve1	318	0.167	0.36	88	220	0.039	0.122	0.173	139	168	0.091	0.074	0.177
P05326	1w05	2wo7	318	0.15	0.31	90	220	0.025	0.103	0.153	139	167	0.071	0.076	0.194
P05326	1w05	2y60	318	0.162	0.26	91	218	0.026	0.108	0.204	143	169	0.065	0.07	0.157
P05326	1w05	2y6f	318	0.147	0.42	84	221	0.031	0.109	0.242	143	170	0.071	0.062	0.152
P05326	1w05	3zku	318	0.158	0.34	91	220	0.039	0.127	0.198	143	170	0.073	0.054	0.176
P05326	1w05	3zky	318	0.149	0.32	92	219	0.038	0.119	0.182	143	170	0.058	0.039	0.161
P05326	1w05	3zoi	318	0.146	0.31	92	218	0.027	0.108	0.198	141	171	0.06	0.054	0.154
P05326	1w05	4bb3	318	0.167	0.34	90	219	0.027	0.126	0.197	143	171	0.077	0.061	0.151
P05326	1w06	1w3v	318	0.1	0.24	87	221	0.02	0.086	0.207	148	170	0.047	0.088	0.095
P05326	1w06	1w3x	318	0.101	0.24	89	219	0.022	0.083	0.178	147	170	0.043	0.075	0.106
P05326	1w06	2bjs	318	0.1	0.26	89	221	0.028	0.083	0.176	148	170	0.042	0.101	0.106
P05326	1w06	2bu9	318	0.087	0.26	90	220	0.024	0.088	0.16	148	170	0.045	0.075	0.088
P05326	1w06	2ivj	318	0.085	0.24	91	219	0.027	0.075	0.168	147	170	0.036	0.07	0.114
P05326	1w06	2jb4	318	0.094	0.26	91	220	0.027	0.088	0.154	146	170	0.044	0.074	0.109
P05326	1w06	2vau	318	0.079	0.26	89	218	0.029	0.081	0.208	148	169	0.041	0.073	0.1
P05326	1w06	2vbb	318	0.096	0.27	90	220	0.028	0.085	0.164	147	170	0.043	0.079	0.111
P05326	1w06	2vbd	318	0.101	0.25	89	218	0.031	0.089	0.165	147	170	0.062	0.062	0.112
P05326	1w06	2vbp	318	0.128	0.35	90	218	0.031	0.095	0.183	144	170	0.065	0.079	0.133
P05326	1w06	2vcm	318	0.143	0.35	89	218	0.04	0.101	0.227	144	170	0.063	0.089	0.113
P05326	1w06	2ve1	318	0.146	0.31	87	220	0.035	0.12	0.228	143	167	0.06	0.087	0.152
P05326	1w06	2wo7	318	0.133	0.34	90	221	0.043	0.104	0.212	143	166	0.055	0.076	0.165
P05326	1w06	2y60	318	0.087	0.28	90	218	0.017	0.074	0.204	148	169	0.039	0.086	0.082
P05326	1w06	2y6f	318	0.094	0.28	86	224	0.026	0.081	0.167	147	169	0.037	0.092	0.103
P05326	1w06	3zku	318	0.105	0.25	90	220	0.029	0.085	0.183	148	170	0.055	0.091	0.101
P05326	1w06	3zky	318	0.103	0.23	91	219	0.026	0.082	0.17	148	170	0.034	0.095	0.096
P05326	1w06	3zoi	318	0.095	0.27	91	218	0.025	0.071	0.186	145	170	0.039	0.1	0.108
P05326	1w06	4bb3	318	0.105	0.24	91	221	0.031	0.098	0.156	147	170	0.06	0.075	0.116
P05326	1w3v	1w3x	318	0.061	0.13	91	221	0.008	0.059	0.143	147	170	0.026	0.076	0.081
P05326	1w3v	2bjs	318	0.078	0.13	91	223	0.009	0.059	0.129	148	170	0.023	0.078	0.087
P05326	1w3v	2bu9	318	0.084	0.15	92	222	0.014	0.051	0.126	148	170	0.043	0.06	0.071
P05326	1w3v	2ivj	318	0.086	0.12	92	220	0.01	0.055	0.137	147	170	0.026	0.075	0.098
P05326	1w3v	2jb4	318	0.101	0.13	91	220	0.011	0.079	0.151	146	170	0.025	0.079	0.11
P05326	1w3v	2vau	318	0.108	0.14	89	218	0.018	0.087	0.195	148	169	0.031	0.071	0.105
P05326	1w3v	2vbb	318	0.086	0.13	91	221	0.013	0.066	0.141	147	170	0.033	0.077	0.107
P05326	1w3v	2vbd	318	0.121	0.17	89	218	0.014	0.095	0.2	147	170	0.057	0.082	0.119
P05326	1w3v	2vbp	318	0.139	0.3	91	219	0.031	0.082	0.164	144	170	0.068	0.074	0.123
P05326	1w3v	2vcm	318	0.151	0.3	91	220	0.038	0.1	0.135	144	170	0.063	0.068	0.124
P05326	1w3v	2ve1	318	0.138	0.35	88	221	0.041	0.086	0.143	143	167	0.066	0.083	0.179
P05326	1w3v	2wo7	318	0.116	0.29	91	222	0.036	0.083	0.123	143	166	0.044	0.083	0.151
P05326	1w3v	2y60	318	0.108	0.12	91	219	0.01	0.075	0.18	148	169	0.04	0.078	0.091
P05326	1w3v	2y6f	318	0.119	0.35	84	222	0.016	0.094	0.207	147	169	0.048	0.088	0.131
P05326	1w3v	3zku	318	0.106	0.19	91	221	0.013	0.078	0.156	148	170	0.053	0.066	0.098
P05326	1w3v	3zky	318	0.108	0.13	91	219	0.023	0.078	0.157	148	170	0.034	0.072	0.082
P05326	1w3v	3zoi	318	0.1	0.16	92	219	0.015	0.072	0.167	145	170	0.039	0.086	0.112
P05326	1w3v	4bb3	318	0.114	0.19	91	221	0.022	0.075	0.149	147	170	0.047	0.062	0.13
P05326	1w3x	2bjs	318	0.097	0.16	93	221	0.014	0.078	0.105	147	170	0.024	0.077	0.104
P05326	1w3x	2bu9	318	0.079	0.09	95	221	0.009	0.061	0.091	147	170	0.041	0.052	0.071
P05326	1w3x	2ivj	318	0.076	0.07	96	220	0.009	0.063	0.081	147	171	0.016	0.084	0.061
P05326	1w3x	2jb4	318	0.099	0.09	94	219	0.013	0.068	0.107	145	170	0.037	0.088	0.127
P05326	1w3x	2vau	318	0.104	0.12	94	219	0.015	0.075	0.132	147	169	0.029	0.057	0.109
P05326	1w3x	2vbb	318	0.094	0.09	94	220	0.012	0.057	0.087	147	171	0.025	0.066	0.074
P05326	1w3x	2vbd	318	0.103	0.11	93	218	0.025	0.073	0.148	147	171	0.052	0.06	0.108
P05326	1w3x	2vbp	318	0.144	0.28	94	218	0.022	0.096	0.148	143	170	0.073	0.055	0.136
P05326	1w3x	2vcm	318	0.163	0.33	92	217	0.04	0.103	0.199	143	170	0.077	0.079	0.143
P05326	1w3x	2ve1	318	0.153	0.37	88	217	0.033	0.093	0.228	143	168	0.063	0.077	0.159
P05326	1w3x	2wo7	318	0.125	0.32	93	220	0.028	0.081	0.157	143	167	0.051	0.063	0.142
P05326	1w3x	2y60	318	0.109	0.14	95	219	0.009	0.066	0.12	147	169	0.031	0.064	0.11
P05326	1w3x	2y6f	318	0.136	0.37	87	221	0.023	0.097	0.186	147	170	0.04	0.079	0.111
P05326	1w3x	3zku	318	0.105	0.12	94	220	0.016	0.078	0.115	147	170	0.055	0.063	0.111
P05326	1w3x	3zky	318	0.096	0.1	95	219	0.009	0.07	0.114	147	170	0.036	0.06	0.098
P05326	1w3x	3zoi	318	0.105	0.11	96	219	0.024	0.072	0.113	145	171	0.034	0.085	0.102
P05326	1w3x	4bb3	318	0.109	0.14	93	219	0.013	0.057	0.14	147	171	0.047	0.061	0.091
P05326	2bjs	2bu9	318	0.076	0.19	94	222	0.013	0.076	0.072	148	170	0.032	0.08	0.076
P05326	2bjs	2ivj	318	0.071	0.17	94	220	0.017	0.064	0.104	147	170	0.024	0.097	0.093
P05326	2bjs	2jb4	318	0.079	0.15	94	221	0.011	0.068	0.082	146	170	0.027	0.072	0.105
P05326	2bjs	2vau	318	0.091	0.19	92	219	0.015	0.081	0.149	148	169	0.033	0.07	0.078
P05326	2bjs	2vbb	318	0.077	0.16	94	222	0.012	0.052	0.067	147	170	0.032	0.079	0.084
P05326	2bjs	2vbd	318	0.104	0.21	91	218	0.019	0.087	0.134	147	170	0.052	0.078	0.096
P05326	2bjs	2vbp	318	0.127	0.3	92	218	0.034	0.085	0.162	144	170	0.071	0.061	0.122
P05326	2bjs	2vcm	318	0.14	0.3	91	218	0.042	0.103	0.184	144	170	0.058	0.072	0.127
P05326	2bjs	2ve1	318	0.136	0.33	88	219	0.031	0.115	0.208	143	167	0.054	0.086	0.165
P05326	2bjs	2wo7	318	0.144	0.29	91	220	0.025	0.093	0.172	143	166	0.046	0.085	0.149
P05326	2bjs	2y60	318	0.099	0.18	93	219	0.008	0.07	0.134	148	169	0.042	0.075	0.084
P05326	2bjs	2y6f	318	0.115	0.36	87	223	0.027	0.097	0.166	147	169	0.039	0.094	0.125
P05326	2bjs	3zku	318	0.098	0.18	94	222	0.012	0.083	0.077	148	170	0.055	0.081	0.096
P05326	2bjs	3zky	318	0.084	0.14	94	220	0.017	0.068	0.109	148	170	0.027	0.061	0.077
P05326	2bjs	3zoi	318	0.101	0.22	94	219	0.028	0.08	0.115	145	170	0.037	0.089	0.117
P05326	2bjs	4bb3	318	0.107	0.19	93	221	0.016	0.08	0.124	147	170	0.055	0.075	0.115
P05326	2bu9	2ivj	318	0.064	0.09	96	220	0.01	0.062	0.08	147	170	0.04	0.089	0.081
P05326	2bu9	2jb4	318	0.071	0.11	95	220	0.013	0.065	0.084	146	170	0.048	0.084	0.084
P05326	2bu9	2vau	318	0.085	0.13	93	218	0.014	0.065	0.141	148	169	0.043	0.052	0.088
P05326	2bu9	2vbb	318	0.064	0.11	95	221	0.011	0.059	0.074	147	170	0.04	0.058	0.082
P05326	2bu9	2vbd	318	0.09	0.1	93	218	0.021	0.074	0.127	147	170	0.056	0.061	0.113
P05326	2bu9	2vbp	318	0.127	0.29	94	218	0.022	0.08	0.137	144	170	0.073	0.064	0.124
P05326	2bu9	2vcm	318	0.145	0.34	92	217	0.036	0.099	0.18	144	170	0.071	0.07	0.12
P05326	2bu9	2ve1	318	0.138	0.39	88	217	0.032	0.091	0.193	143	167	0.057	0.072	0.169
P05326	2bu9	2wo7	318	0.13	0.33	93	220	0.021	0.089	0.139	143	166	0.049	0.059	0.167
P05326	2bu9	2y60	318	0.1	0.15	95	219	0.012	0.071	0.114	148	169	0.041	0.064	0.082
P05326	2bu9	2y6f	318	0.109	0.37	87	221	0.026	0.086	0.187	147	169	0.054	0.099	0.123
P05326	2bu9	3zku	318	0.089	0.12	95	221	0.015	0.077	0.098	148	170	0.052	0.059	0.092
P05326	2bu9	3zky	318	0.071	0.11	95	219	0.016	0.064	0.101	148	170	0.042	0.069	0.08
P05326	2bu9	3zoi	318	0.082	0.13	96	219	0.023	0.073	0.11	145	170	0.046	0.085	0.114
P05326	2bu9	4bb3	318	0.097	0.13	94	220	0.012	0.064	0.124	147	170	0.057	0.055	0.116
P05326	2ivj	2jb4	318	0.064	0.08	96	219	0.015	0.055	0.083	145	170	0.034	0.064	0.116
P05326	2ivj	2vau	318	0.078	0.11	94	217	0.021	0.059	0.123	147	169	0.034	0.076	0.093
P05326	2ivj	2vbb	318	0.062	0.09	95	219	0.016	0.059	0.099	147	171	0.026	0.082	0.073
P05326	2ivj	2vbd	318	0.094	0.11	93	216	0.029	0.08	0.147	147	171	0.054	0.083	0.094
P05326	2ivj	2vbp	318	0.125	0.29	95	217	0.032	0.101	0.143	143	170	0.077	0.075	0.129
P05326	2ivj	2vcm	318	0.151	0.32	93	216	0.044	0.094	0.189	143	170	0.066	0.085	0.133
P05326	2ivj	2ve1	318	0.14	0.37	89	216	0.038	0.086	0.219	143	168	0.068	0.115	0.155
P05326	2ivj	2wo7	318	0.138	0.32	94	219	0.028	0.093	0.168	143	167	0.055	0.097	0.153
P05326	2ivj	2y60	318	0.095	0.11	96	218	0.015	0.054	0.123	147	169	0.034	0.101	0.099
P05326	2ivj	2y6f	318	0.101	0.35	87	219	0.023	0.076	0.199	147	170	0.044	0.099	0.105
P05326	2ivj	3zku	318	0.087	0.13	95	219	0.019	0.062	0.127	147	170	0.051	0.084	0.111
P05326	2ivj	3zky	318	0.073	0.1	96	218	0.018	0.069	0.105	147	170	0.027	0.078	0.085
P05326	2ivj	3zoi	318	0.085	0.1	97	218	0.016	0.054	0.095	145	171	0.032	0.084	0.085
P05326	2ivj	4bb3	318	0.092	0.14	94	218	0.015	0.067	0.142	147	171	0.054	0.092	0.075
P05326	2jb4	2vau	318	0.089	0.13	94	218	0.018	0.084	0.143	146	169	0.036	0.08	0.117
P05326	2jb4	2vbb	318	0.071	0.08	96	221	0.012	0.053	0.078	145	170	0.02	0.08	0.115
P05326	2jb4	2vbd	318	0.107	0.13	93	217	0.023	0.084	0.144	145	170	0.059	0.099	0.121
P05326	2jb4	2vbp	318	0.134	0.29	94	217	0.028	0.088	0.153	144	172	0.073	0.086	0.117
P05326	2jb4	2vcm	318	0.149	0.32	92	216	0.022	0.095	0.18	144	172	0.069	0.091	0.113
P05326	2jb4	2ve1	318	0.15	0.37	89	217	0.036	0.113	0.228	143	169	0.076	0.116	0.181
P05326	2jb4	2wo7	318	0.141	0.32	92	218	0.036	0.092	0.17	143	168	0.05	0.103	0.169
P05326	2jb4	2y60	318	0.11	0.13	94	217	0.01	0.073	0.136	146	169	0.024	0.092	0.107
P05326	2jb4	2y6f	318	0.11	0.37	87	220	0.022	0.091	0.192	145	169	0.047	0.09	0.138
P05326	2jb4	3zku	318	0.081	0.11	95	220	0.017	0.055	0.098	146	170	0.043	0.086	0.098
P05326	2jb4	3zky	318	0.071	0.08	96	219	0.007	0.064	0.097	146	170	0.023	0.075	0.098
P05326	2jb4	3zoi	318	0.084	0.15	95	217	0.028	0.061	0.142	145	172	0.03	0.1	0.11
P05326	2jb4	4bb3	318	0.092	0.11	94	219	0.012	0.082	0.106	145	170	0.05	0.077	0.124
P05326	2vau	2vbb	318	0.086	0.11	94	219	0.015	0.075	0.135	147	169	0.025	0.059	0.108
P05326	2vau	2vbd	318	0.074	0.14	94	218	0.022	0.063	0.141	147	169	0.05	0.041	0.092
P05326	2vau	2vbp	318	0.137	0.3	94	217	0.025	0.101	0.162	144	169	0.074	0.064	0.126
P05326	2vau	2vcm	318	0.141	0.34	92	216	0.029	0.095	0.203	144	169	0.066	0.067	0.122
P05326	2vau	2ve1	318	0.153	0.38	89	217	0.034	0.106	0.215	143	166	0.07	0.07	0.171
P05326	2vau	2wo7	318	0.132	0.34	92	218	0.027	0.112	0.184	144	166	0.046	0.043	0.151
P05326	2vau	2y60	318	0.072	0.14	95	218	0.018	0.056	0.094	148	168	0.021	0.062	0.096
P05326	2vau	2y6f	318	0.097	0.36	88	221	0.023	0.083	0.187	148	169	0.038	0.078	0.104
P05326	2vau	3zku	318	0.101	0.18	93	218	0.022	0.08	0.161	148	169	0.051	0.057	0.103
P05326	2vau	3zky	318	0.083	0.13	96	219	0.008	0.069	0.112	148	169	0.028	0.062	0.108
P05326	2vau	3zoi	318	0.085	0.16	96	218	0.016	0.076	0.111	145	169	0.027	0.078	0.116
P05326	2vau	4bb3	318	0.087	0.18	93	218	0.014	0.076	0.159	147	169	0.055	0.053	0.108
P05326	2vbb	2vbd	318	0.108	0.13	93	218	0.016	0.077	0.135	147	171	0.048	0.069	0.099
P05326	2vbb	2vbp	318	0.133	0.28	94	218	0.031	0.084	0.143	143	170	0.067	0.063	0.143
P05326	2vbb	2vcm	318	0.164	0.32	92	217	0.042	0.101	0.18	143	170	0.053	0.084	0.151
P05326	2vbb	2ve1	318	0.14	0.38	89	218	0.037	0.099	0.209	143	168	0.071	0.077	0.168
P05326	2vbb	2wo7	318	0.134	0.32	92	219	0.028	0.096	0.172	143	167	0.051	0.07	0.16
P05326	2vbb	2y60	318	0.092	0.13	94	218	0.007	0.072	0.125	147	169	0.027	0.063	0.103
P05326	2vbb	2y6f	318	0.119	0.39	87	221	0.026	0.111	0.183	147	170	0.043	0.107	0.115
P05326	2vbb	3zku	318	0.088	0.14	95	221	0.017	0.071	0.092	147	170	0.044	0.069	0.112
P05326	2vbb	3zky	318	0.082	0.1	96	220	0.016	0.052	0.096	147	170	0.022	0.067	0.106
P05326	2vbb	3zoi	318	0.11	0.14	95	218	0.029	0.071	0.123	145	171	0.028	0.073	0.09
P05326	2vbb	4bb3	318	0.101	0.14	94	220	0.027	0.075	0.106	147	171	0.049	0.06	0.103
P05326	2vbd	2vbp	318	0.141	0.29	94	217	0.04	0.117	0.175	143	170	0.072	0.074	0.139
P05326	2vbd	2vcm	318	0.15	0.36	90	214	0.03	0.103	0.221	143	170	0.061	0.092	0.136
P05326	2vbd	2ve1	318	0.157	0.39	89	217	0.03	0.106	0.225	143	168	0.073	0.083	0.158
P05326	2vbd	2wo7	318	0.135	0.33	92	218	0.022	0.123	0.183	143	167	0.048	0.067	0.155
P05326	2vbd	2y60	318	0.093	0.17	93	216	0.021	0.077	0.152	147	169	0.04	0.071	0.113
P05326	2vbd	2y6f	318	0.119	0.37	88	221	0.039	0.09	0.168	147	170	0.041	0.08	0.098
P05326	2vbd	3zku	318	0.112	0.14	92	217	0.028	0.1	0.154	147	170	0.057	0.074	0.13
P05326	2vbd	3zky	318	0.085	0.12	94	217	0.023	0.083	0.13	147	170	0.035	0.071	0.112
P05326	2vbd	3zoi	318	0.096	0.12	95	217	0.027	0.088	0.111	145	171	0.048	0.09	0.088
P05326	2vbd	4bb3	318	0.102	0.15	92	217	0.021	0.098	0.151	147	171	0.055	0.064	0.104
P05326	2vbp	2vcm	318	0.127	0.27	93	216	0.014	0.086	0.149	144	174	0.054	0.058	0.083
P05326	2vbp	2ve1	318	0.13	0.31	90	217	0.041	0.098	0.202	143	171	0.08	0.072	0.151
P05326	2vbp	2wo7	318	0.133	0.25	93	218	0.049	0.087	0.168	143	170	0.079	0.07	0.156
P05326	2vbp	2y60	318	0.147	0.32	95	217	0.03	0.107	0.132	144	169	0.077	0.068	0.121
P05326	2vbp	2y6f	318	0.14	0.45	87	219	0.043	0.113	0.18	143	169	0.073	0.087	0.161
P05326	2vbp	3zku	318	0.128	0.3	93	217	0.028	0.108	0.178	144	170	0.079	0.075	0.139
P05326	2vbp	3zky	318	0.128	0.29	96	218	0.03	0.089	0.116	144	170	0.067	0.072	0.133
P05326	2vbp	3zoi	318	0.132	0.3	96	217	0.037	0.087	0.136	143	172	0.082	0.095	0.122
P05326	2vbp	4bb3	318	0.143	0.31	93	217	0.022	0.109	0.159	143	170	0.078	0.07	0.149
P05326	2vcm	2ve1	318	0.135	0.22	90	218	0.04	0.092	0.145	143	171	0.056	0.075	0.141
P05326	2vcm	2wo7	318	0.129	0.16	93	219	0.046	0.087	0.118	143	170	0.047	0.08	0.15
P05326	2vcm	2y60	318	0.133	0.31	94	217	0.037	0.091	0.165	144	169	0.054	0.077	0.126
P05326	2vcm	2y6f	318	0.143	0.46	85	218	0.051	0.092	0.24	143	169	0.067	0.085	0.152
P05326	2vcm	3zku	318	0.15	0.34	92	217	0.025	0.116	0.203	144	170	0.07	0.077	0.141
P05326	2vcm	3zky	318	0.132	0.32	94	217	0.028	0.097	0.159	144	170	0.046	0.076	0.131
P05326	2vcm	3zoi	318	0.141	0.35	94	216	0.039	0.099	0.187	143	172	0.077	0.092	0.128
P05326	2vcm	4bb3	318	0.144	0.33	93	218	0.03	0.118	0.175	143	170	0.078	0.078	0.149
P05326	2ve1	2wo7	318	0.118	0.22	90	220	0.031	0.054	0.149	146	171	0.048	0.052	0.111
P05326	2ve1	2y60	318	0.153	0.38	89	216	0.036	0.091	0.226	143	166	0.076	0.093	0.181
P05326	2ve1	2y6f	318	0.16	0.38	85	222	0.044	0.117	0.22	143	167	0.068	0.093	0.153
P05326	2ve1	3zku	318	0.137	0.39	88	217	0.028	0.115	0.211	143	167	0.07	0.093	0.169
P05326	2ve1	3zky	318	0.143	0.36	91	218	0.033	0.102	0.184	143	167	0.059	0.104	0.179
P05326	2ve1	3zoi	318	0.151	0.4	90	216	0.042	0.098	0.209	143	170	0.085	0.1	0.15
P05326	2ve1	4bb3	318	0.159	0.37	89	218	0.035	0.108	0.215	143	168	0.068	0.096	0.16
P05326	2wo7	2y60	318	0.129	0.32	94	219	0.033	0.099	0.152	143	165	0.062	0.087	0.185
P05326	2wo7	2y6f	318	0.143	0.44	86	221	0.042	0.109	0.211	144	167	0.058	0.077	0.164
P05326	2wo7	3zku	318	0.139	0.35	92	219	0.025	0.114	0.182	143	166	0.065	0.081	0.176
P05326	2wo7	3zky	318	0.135	0.32	94	219	0.03	0.095	0.152	143	166	0.053	0.089	0.184
P05326	2wo7	3zoi	318	0.133	0.33	95	219	0.022	0.097	0.151	143	169	0.065	0.083	0.15
P05326	2wo7	4bb3	318	0.133	0.34	93	220	0.031	0.115	0.154	143	167	0.069	0.07	0.153
P05326	2y60	2y6f	318	0.106	0.38	88	220	0.024	0.083	0.175	147	168	0.043	0.079	0.127
P05326	2y60	3zku	318	0.105	0.19	94	218	0.02	0.074	0.15	148	169	0.05	0.05	0.099
P05326	2y60	3zky	318	0.097	0.15	96	218	0.016	0.062	0.103	148	169	0.031	0.062	0.088
P05326	2y60	3zoi	318	0.093	0.15	97	218	0.017	0.064	0.123	145	169	0.032	0.093	0.113
P05326	2y60	4bb3	318	0.101	0.19	94	218	0.017	0.071	0.144	147	169	0.057	0.066	0.138
P05326	2y6f	3zku	318	0.118	0.38	87	221	0.028	0.102	0.193	147	169	0.061	0.094	0.127
P05326	2y6f	3zky	318	0.119	0.34	88	220	0.027	0.098	0.171	147	169	0.043	0.082	0.127
P05326	2y6f	3zoi	318	0.099	0.4	88	219	0.029	0.087	0.187	145	170	0.053	0.092	0.115
P05326	2y6f	4bb3	318	0.121	0.37	87	221	0.024	0.107	0.175	147	170	0.064	0.086	0.116
P05326	3zku	3zky	318	0.078	0.1	95	219	0.016	0.061	0.117	148	170	0.036	0.064	0.086
P05326	3zku	3zoi	318	0.111	0.18	95	218	0.025	0.068	0.132	145	170	0.048	0.083	0.12
P05326	3zku	4bb3	318	0.081	0.08	95	221	0.018	0.049	0.077	147	170	0.026	0.069	0.1
P05326	3zky	3zoi	318	0.094	0.16	97	218	0.023	0.072	0.085	145	170	0.029	0.092	0.114
P05326	3zky	4bb3	318	0.073	0.11	95	219	0.006	0.062	0.102	147	170	0.036	0.073	0.081
P05326	3zoi	4bb3	318	0.109	0.19	95	218	0.022	0.085	0.12	145	171	0.056	0.11	0.115
P23687	1h2w	1qfs	706	0.186	0.18	237	461	0.061	0.145	0.205	308	393	0.087	0.111	0.176
P23687	1h2w	3eq7	706	0.288	0.33	229	457	0.124	0.18	0.294	302	391	0.149	0.124	0.226
P23687	1h2w	3eq8	706	0.273	0.28	232	456	0.106	0.184	0.269	303	377	0.125	0.114	0.265
P23687	1h2w	3eq9	706	0.255	0.31	230	458	0.104	0.181	0.277	303	385	0.121	0.111	0.238
P23687	1h2w	4amy	706	0.176	0.15	234	464	0.054	0.124	0.201	297	393	0.074	0.094	0.171
P23687	1h2w	4amz	706	0.167	0.14	236	465	0.052	0.113	0.179	302	393	0.072	0.106	0.167
P23687	1h2w	4an0	706	0.163	0.17	237	464	0.063	0.107	0.161	303	396	0.082	0.087	0.154
P23687	1h2w	4an1	706	0.176	0.2	237	462	0.064	0.122	0.187	303	391	0.078	0.091	0.166
P23687	1h2w	4bcb	706	0.171	0.17	234	465	0.04	0.124	0.189	303	397	0.072	0.087	0.154
P23687	1h2w	4bcc	706	0.162	0.18	238	461	0.043	0.114	0.181	303	393	0.075	0.075	0.161
P23687	1h2w	4bcd	706	0.157	0.16	237	464	0.044	0.11	0.169	302	393	0.07	0.093	0.173
P23687	1qfs	3eq7	706	0.287	0.34	232	458	0.12	0.194	0.296	301	387	0.155	0.134	0.246
P23687	1qfs	3eq8	706	0.273	0.31	235	457	0.103	0.184	0.263	306	377	0.13	0.128	0.269
P23687	1qfs	3eq9	706	0.268	0.34	231	457	0.101	0.188	0.288	306	385	0.122	0.126	0.245
P23687	1qfs	4amy	706	0.211	0.19	234	462	0.082	0.164	0.221	296	389	0.091	0.076	0.223
P23687	1qfs	4amz	706	0.205	0.18	235	462	0.068	0.157	0.229	301	389	0.087	0.109	0.215
P23687	1qfs	4an0	706	0.195	0.22	234	459	0.076	0.152	0.213	302	392	0.094	0.094	0.198
P23687	1qfs	4an1	706	0.204	0.19	237	460	0.063	0.161	0.216	302	387	0.098	0.098	0.216
P23687	1qfs	4bcb	706	0.201	0.17	233	462	0.074	0.146	0.216	302	393	0.096	0.093	0.189
P23687	1qfs	4bcc	706	0.199	0.17	237	458	0.073	0.147	0.231	302	389	0.095	0.09	0.204
P23687	1qfs	4bcd	706	0.205	0.18	236	461	0.068	0.15	0.201	301	389	0.089	0.092	0.207
P23687	3eq7	3eq8	706	0.271	0.28	234	460	0.107	0.19	0.26	303	378	0.128	0.111	0.26
P23687	3eq7	3eq9	706	0.275	0.25	230	460	0.132	0.186	0.272	296	379	0.138	0.109	0.283
P23687	3eq7	4amy	706	0.298	0.34	227	459	0.114	0.203	0.305	290	387	0.149	0.119	0.262
P23687	3eq7	4amz	706	0.291	0.34	228	459	0.116	0.193	0.299	295	387	0.159	0.136	0.256
P23687	3eq7	4an0	706	0.285	0.37	228	457	0.105	0.2	0.304	296	390	0.164	0.13	0.252
P23687	3eq7	4an1	706	0.291	0.36	231	458	0.119	0.196	0.294	296	385	0.147	0.119	0.258
P23687	3eq7	4bcb	706	0.294	0.33	227	460	0.118	0.203	0.296	296	391	0.146	0.129	0.257
P23687	3eq7	4bcc	706	0.279	0.34	229	454	0.118	0.19	0.293	296	387	0.145	0.107	0.265
P23687	3eq7	4bcd	706	0.295	0.33	229	458	0.127	0.204	0.293	295	387	0.153	0.123	0.268
P23687	3eq8	3eq9	706	0.26	0.23	232	458	0.102	0.184	0.268	305	373	0.097	0.113	0.265
P23687	3eq8	4amy	706	0.276	0.3	230	458	0.096	0.186	0.28	292	374	0.134	0.114	0.295
P23687	3eq8	4amz	706	0.273	0.31	231	458	0.111	0.195	0.283	297	374	0.115	0.122	0.289
P23687	3eq8	4an0	706	0.267	0.32	231	456	0.099	0.178	0.278	298	377	0.122	0.113	0.278
P23687	3eq8	4an1	706	0.276	0.34	233	456	0.103	0.184	0.263	298	372	0.115	0.111	0.282
P23687	3eq8	4bcb	706	0.27	0.31	230	459	0.106	0.188	0.278	298	378	0.125	0.126	0.259
P23687	3eq8	4bcc	706	0.267	0.32	232	453	0.103	0.18	0.27	298	374	0.122	0.106	0.28
P23687	3eq8	4bcd	706	0.27	0.31	232	457	0.099	0.196	0.271	297	374	0.124	0.13	0.296
P23687	3eq9	4amy	706	0.272	0.33	228	460	0.109	0.184	0.275	296	386	0.137	0.115	0.269
P23687	3eq9	4amz	706	0.262	0.33	228	459	0.1	0.187	0.274	301	386	0.126	0.133	0.258
P23687	3eq9	4an0	706	0.267	0.36	228	457	0.088	0.177	0.283	302	389	0.131	0.118	0.245
P23687	3eq9	4an1	706	0.273	0.36	230	457	0.095	0.196	0.281	303	385	0.123	0.116	0.262
P23687	3eq9	4bcb	706	0.273	0.33	227	460	0.102	0.19	0.268	302	390	0.128	0.118	0.242
P23687	3eq9	4bcc	706	0.257	0.33	229	454	0.097	0.181	0.291	302	386	0.118	0.119	0.251
P23687	3eq9	4bcd	706	0.264	0.32	230	459	0.103	0.184	0.282	301	386	0.128	0.128	0.255
P23687	4amy	4amz	706	0.151	0.12	235	468	0.063	0.097	0.162	300	399	0.069	0.095	0.154
P23687	4amy	4an0	706	0.163	0.16	233	464	0.069	0.122	0.202	297	398	0.09	0.092	0.178
P23687	4amy	4an1	706	0.165	0.17	235	464	0.066	0.106	0.18	301	397	0.08	0.073	0.162
P23687	4amy	4bcb	706	0.166	0.15	233	468	0.052	0.118	0.155	297	399	0.073	0.068	0.172
P23687	4amy	4bcc	706	0.159	0.16	235	462	0.047	0.112	0.2	301	399	0.08	0.07	0.153
P23687	4amy	4bcd	706	0.158	0.16	234	465	0.041	0.109	0.19	300	399	0.065	0.084	0.168
P23687	4amz	4an0	706	0.141	0.14	235	465	0.058	0.103	0.145	302	398	0.065	0.118	0.157
P23687	4amz	4an1	706	0.16	0.14	236	464	0.053	0.108	0.162	306	397	0.066	0.093	0.154
P23687	4amz	4bcb	706	0.162	0.15	234	468	0.049	0.106	0.15	302	399	0.07	0.112	0.158
P23687	4amz	4bcc	706	0.146	0.15	237	463	0.037	0.107	0.151	306	399	0.075	0.097	0.14
P23687	4amz	4bcd	706	0.145	0.13	235	465	0.039	0.107	0.161	306	400	0.071	0.096	0.129
P23687	4an0	4an1	706	0.162	0.21	235	461	0.065	0.115	0.188	304	397	0.083	0.108	0.169
P23687	4an0	4bcb	706	0.157	0.18	234	466	0.051	0.113	0.183	303	402	0.088	0.097	0.144
P23687	4an0	4bcc	706	0.154	0.2	236	460	0.049	0.106	0.179	303	398	0.093	0.091	0.153
P23687	4an0	4bcd	706	0.154	0.18	235	463	0.05	0.11	0.18	302	398	0.085	0.103	0.163
P23687	4an1	4bcb	706	0.143	0.14	234	464	0.066	0.106	0.152	303	397	0.068	0.089	0.144
P23687	4an1	4bcc	706	0.143	0.13	238	460	0.045	0.114	0.171	307	397	0.065	0.114	0.132
P23687	4an1	4bcd	706	0.153	0.16	237	463	0.039	0.117	0.161	306	397	0.07	0.099	0.152
P23687	4bcb	4bcc	706	0.115	0.08	235	463	0.03	0.083	0.159	303	399	0.043	0.08	0.126
P23687	4bcb	4bcd	706	0.121	0.11	233	465	0.03	0.08	0.158	302	399	0.051	0.093	0.15
P23687	4bcc	4bcd	706	0.111	0.11	238	462	0.018	0.084	0.133	306	399	0.048	0.086	0.122
P0A017	3frd	3fre	157	0.098	0.24	34	121	0.023	0.085	0.095	66	88	0.044	0.089	0.105
P0A017	3frd	3frf	157	0.117	0.29	35	121	0.018	0.093	0.078	65	86	0.046	0.087	0.107
P0A017	3frd	3fyv	157	0.094	0.21	35	121	0.021	0.079	0.08	64	90	0.054	0.084	0.097
P0A017	3frd	3fyw	157	0.1	0.21	34	121	0.015	0.092	0.085	64	91	0.02	0.098	0.075
P0A017	3frd	3sqy	157	0.072	0.25	34	120	0.021	0.059	0.098	65	87	0.038	0.085	0.115
P0A017	3frd	3sr5	157	0.084	0.24	34	120	0.015	0.073	0.088	66	87	0.035	0.08	0.117
P0A017	3frd	3srq	157	0.096	0.23	34	120	0.018	0.092	0.095	65	90	0.039	0.104	0.091
P0A017	3frd	3srr	157	0.092	0.24	35	120	0.022	0.075	0.073	66	87	0.065	0.093	0.125
P0A017	3frd	3srs	157	0.079	0.23	35	120	0.017	0.077	0.062	66	90	0.061	0.081	0.068
P0A017	3frd	3sru	157	0.084	0.25	34	121	0.016	0.07	0.081	65	91	0.084	0.085	0.058
P0A017	3frd	3srw	157	0.084	0.23	35	120	0.017	0.07	0.075	66	90	0.058	0.079	0.09
P0A017	3frd	4lae	157	0.105	0.27	35	120	0.018	0.083	0.085	65	87	0.076	0.092	0.127
P0A017	3frd	4lag	157	0.087	0.27	35	120	0.02	0.071	0.088	65	87	0.072	0.1	0.124
P0A017	3frd	4lah	157	0.128	0.26	35	120	0.022	0.086	0.081	65	87	0.074	0.071	0.123
P0A017	3frd	4lek	157	0.091	0.27	35	120	0.02	0.07	0.084	65	87	0.073	0.079	0.125
P0A017	3frd	2w9g	157	0.124	0.3	35	120	0.019	0.069	0.079	64	90	0.045	0.096	0.081
P0A017	3frd	2w9h	157	0.152	0.43	35	120	0.02	0.117	0.092	64	88	0.067	0.085	0.133
P0A017	3frd	4fgg	157	0.097	0.23	35	122	0.014	0.076	0.054	65	90	0.019	0.107	0.068
P0A017	3frd	4fgh	157	0.106	0.25	35	121	0.019	0.103	0.054	63	88	0.047	0.118	0.124
P0A017	3fre	3frf	157	0.109	0.21	35	121	0.021	0.112	0.073	66	84	0.036	0.086	0.135
P0A017	3fre	3fyv	157	0.099	0.18	35	121	0.025	0.1	0.073	65	88	0.048	0.074	0.134
P0A017	3fre	3fyw	157	0.103	0.2	35	122	0.027	0.098	0.039	64	88	0.045	0.081	0.119
P0A017	3fre	3sqy	157	0.108	0.18	35	121	0.026	0.101	0.072	65	84	0.051	0.065	0.163
P0A017	3fre	3sr5	157	0.09	0.19	35	121	0.026	0.085	0.058	66	84	0.036	0.084	0.134
P0A017	3fre	3srq	157	0.112	0.2	35	121	0.027	0.083	0.068	65	87	0.043	0.084	0.126
P0A017	3fre	3srr	157	0.115	0.19	35	120	0.023	0.094	0.092	66	84	0.073	0.062	0.157
P0A017	3fre	3srs	157	0.104	0.17	35	120	0.028	0.085	0.089	66	87	0.065	0.07	0.118
P0A017	3fre	3sru	157	0.101	0.2	34	121	0.031	0.093	0.084	65	88	0.065	0.064	0.105
P0A017	3fre	3srw	157	0.116	0.18	35	120	0.025	0.087	0.087	66	87	0.068	0.059	0.128
P0A017	3fre	4lae	157	0.101	0.18	35	120	0.028	0.093	0.09	65	84	0.076	0.09	0.15
P0A017	3fre	4lag	157	0.108	0.21	35	120	0.028	0.092	0.095	65	84	0.071	0.076	0.169
P0A017	3fre	4lah	157	0.116	0.2	35	120	0.026	0.087	0.104	65	84	0.07	0.066	0.15
P0A017	3fre	4lek	157	0.112	0.2	35	120	0.032	0.088	0.085	65	84	0.08	0.067	0.155
P0A017	3fre	2w9g	157	0.11	0.21	35	120	0.021	0.072	0.079	64	87	0.05	0.073	0.115
P0A017	3fre	2w9h	157	0.136	0.46	35	120	0.023	0.128	0.103	64	85	0.06	0.09	0.194
P0A017	3fre	4fgg	157	0.101	0.23	34	121	0.031	0.105	0.085	65	87	0.035	0.071	0.114
P0A017	3fre	4fgh	157	0.098	0.25	35	121	0.023	0.115	0.074	63	85	0.041	0.082	0.17
P0A017	3frf	3fyv	157	0.073	0.18	36	121	0.016	0.083	0.085	65	87	0.039	0.043	0.106
P0A017	3frf	3fyw	157	0.081	0.2	35	121	0.017	0.077	0.063	64	87	0.05	0.048	0.107
P0A017	3frf	3sqy	157	0.12	0.23	35	120	0.022	0.106	0.071	66	84	0.049	0.039	0.14
P0A017	3frf	3sr5	157	0.101	0.23	35	120	0.018	0.079	0.08	66	83	0.04	0.037	0.144
P0A017	3frf	3srq	157	0.103	0.26	35	120	0.02	0.092	0.079	66	87	0.033	0.048	0.102
P0A017	3frf	3srr	157	0.114	0.24	36	120	0.027	0.095	0.068	66	83	0.058	0.04	0.145
P0A017	3frf	3srs	157	0.112	0.22	36	120	0.018	0.093	0.071	66	86	0.054	0.053	0.105
P0A017	3frf	3sru	157	0.107	0.24	34	120	0.018	0.097	0.09	65	87	0.067	0.073	0.101
P0A017	3frf	3srw	157	0.121	0.23	36	120	0.022	0.106	0.074	66	86	0.059	0.04	0.123
P0A017	3frf	4lae	157	0.121	0.26	36	120	0.024	0.103	0.066	66	84	0.059	0.047	0.133
P0A017	3frf	4lag	157	0.122	0.27	36	120	0.023	0.099	0.073	66	84	0.048	0.044	0.155
P0A017	3frf	4lah	157	0.117	0.26	36	120	0.022	0.102	0.062	66	84	0.051	0.059	0.14
P0A017	3frf	4lek	157	0.122	0.27	36	120	0.023	0.102	0.065	66	84	0.059	0.068	0.148
P0A017	3frf	2w9g	157	0.106	0.27	36	120	0.02	0.101	0.062	64	86	0.039	0.063	0.123
P0A017	3frf	2w9h	157	0.148	0.52	36	120	0.024	0.137	0.087	64	84	0.075	0.071	0.169
P0A017	3frf	4fgg	157	0.105	0.27	35	121	0.019	0.107	0.076	66	87	0.042	0.105	0.087
P0A017	3frf	4fgh	157	0.103	0.3	36	121	0.019	0.112	0.067	64	85	0.048	0.095	0.146
P0A017	3fyv	3fyw	157	0.038	0.14	35	121	0.015	0.076	0.058	64	92	0.035	0.049	0.084
P0A017	3fyv	3sqy	157	0.092	0.19	35	120	0.019	0.097	0.084	64	87	0.054	0.057	0.116
P0A017	3fyv	3sr5	157	0.083	0.19	35	120	0.018	0.086	0.078	64	86	0.05	0.035	0.132
P0A017	3fyv	3srq	157	0.087	0.21	35	120	0.018	0.097	0.08	64	90	0.055	0.048	0.105
P0A017	3fyv	3srr	157	0.102	0.19	36	120	0.018	0.108	0.066	64	86	0.076	0.072	0.134
P0A017	3fyv	3srs	157	0.092	0.18	36	120	0.018	0.102	0.064	64	89	0.081	0.07	0.105
P0A017	3fyv	3sru	157	0.093	0.2	34	120	0.02	0.107	0.088	64	91	0.084	0.07	0.098
P0A017	3fyv	3srw	157	0.098	0.19	36	120	0.016	0.104	0.063	64	89	0.071	0.079	0.113
P0A017	3fyv	4lae	157	0.099	0.23	36	120	0.022	0.094	0.079	64	87	0.076	0.051	0.118
P0A017	3fyv	4lag	157	0.099	0.24	36	120	0.019	0.113	0.074	64	87	0.073	0.067	0.137
P0A017	3fyv	4lah	157	0.106	0.22	36	120	0.022	0.107	0.066	64	87	0.077	0.07	0.13
P0A017	3fyv	4lek	157	0.096	0.23	36	120	0.021	0.099	0.07	64	87	0.077	0.055	0.127
P0A017	3fyv	2w9g	157	0.107	0.25	36	120	0.027	0.099	0.056	62	89	0.068	0.068	0.096
P0A017	3fyv	2w9h	157	0.138	0.46	36	120	0.027	0.118	0.1	64	89	0.075	0.066	0.12
P0A017	3fyv	4fgg	157	0.082	0.22	35	121	0.024	0.092	0.072	64	90	0.037	0.05	0.114
P0A017	3fyv	4fgh	157	0.099	0.25	36	121	0.018	0.102	0.047	62	88	0.063	0.063	0.166
P0A017	3fyw	3sqy	157	0.088	0.18	35	121	0.016	0.06	0.056	64	88	0.055	0.063	0.09
P0A017	3fyw	3sr5	157	0.074	0.19	35	121	0.014	0.043	0.063	64	87	0.039	0.052	0.125
P0A017	3fyw	3srq	157	0.087	0.19	35	121	0.015	0.059	0.055	64	91	0.041	0.059	0.075
P0A017	3fyw	3srr	157	0.1	0.19	35	120	0.014	0.071	0.069	64	87	0.069	0.071	0.12
P0A017	3fyw	3srs	157	0.104	0.18	35	120	0.013	0.076	0.068	64	90	0.073	0.061	0.074
P0A017	3fyw	3sru	157	0.094	0.19	34	121	0.015	0.071	0.073	64	92	0.083	0.057	0.058
P0A017	3fyw	3srw	157	0.096	0.19	35	120	0.014	0.088	0.063	64	90	0.075	0.054	0.081
P0A017	3fyw	4lae	157	0.104	0.22	35	120	0.017	0.077	0.063	64	88	0.088	0.048	0.099
P0A017	3fyw	4lag	157	0.096	0.23	35	120	0.019	0.073	0.075	64	88	0.084	0.052	0.114
P0A017	3fyw	4lah	157	0.096	0.2	35	120	0.024	0.076	0.082	64	88	0.08	0.061	0.1
P0A017	3fyw	4lek	157	0.108	0.22	35	120	0.019	0.07	0.076	64	88	0.095	0.059	0.108
P0A017	3fyw	2w9g	157	0.105	0.25	35	120	0.02	0.104	0.069	62	90	0.071	0.078	0.096
P0A017	3fyw	2w9h	157	0.13	0.46	35	120	0.018	0.128	0.086	64	90	0.082	0.068	0.093
P0A017	3fyw	4fgg	157	0.093	0.21	34	121	0.019	0.088	0.077	64	91	0.035	0.053	0.075
P0A017	3fyw	4fgh	157	0.111	0.25	35	121	0.022	0.095	0.054	62	89	0.057	0.065	0.156
P0A017	3sqy	3sr5	157	0.038	0.1	36	121	0.01	0.038	0.045	69	87	0.02	0.047	0.049
P0A017	3sqy	3srq	157	0.044	0.12	36	121	0.012	0.054	0.034	66	88	0.013	0.121	0.086
P0A017	3sqy	3srr	157	0.047	0.1	36	120	0.012	0.042	0.053	69	87	0.054	0.021	0.055
P0A017	3sqy	3srs	157	0.031	0.08	36	120	0.01	0.038	0.055	66	87	0.051	0.026	0.089
P0A017	3sqy	3sru	157	0.048	0.11	35	121	0.009	0.042	0.055	65	88	0.057	0.05	0.09
P0A017	3sqy	3srw	157	0.038	0.1	36	120	0.009	0.035	0.053	66	87	0.05	0.016	0.096
P0A017	3sqy	4lae	157	0.055	0.13	36	120	0.013	0.062	0.051	69	88	0.048	0.039	0.035
P0A017	3sqy	4lag	157	0.046	0.14	36	120	0.015	0.053	0.061	69	88	0.044	0.03	0.042
P0A017	3sqy	4lah	157	0.077	0.14	36	120	0.014	0.045	0.048	69	88	0.064	0.032	0.051
P0A017	3sqy	4lek	157	0.038	0.13	36	120	0.015	0.038	0.044	69	88	0.038	0.032	0.047
P0A017	3sqy	2w9g	157	0.093	0.22	36	120	0.018	0.078	0.058	64	87	0.049	0.037	0.128
P0A017	3sqy	2w9h	157	0.147	0.48	35	119	0.014	0.124	0.1	67	88	0.086	0.067	0.085
P0A017	3sqy	4fgg	157	0.106	0.21	34	120	0.028	0.098	0.079	65	87	0.039	0.066	0.108
P0A017	3sqy	4fgh	157	0.093	0.23	35	120	0.025	0.08	0.061	63	85	0.049	0.069	0.173
P0A017	3sr5	3srq	157	0.034	0.07	36	121	0.008	0.029	0.038	66	87	0.01	0.031	0.101
P0A017	3sr5	3srr	157	0.049	0.1	36	120	0.009	0.046	0.062	70	87	0.052	0.038	0.045
P0A017	3sr5	3srs	157	0.049	0.08	36	120	0.007	0.045	0.058	67	87	0.043	0.04	0.084
P0A017	3sr5	3sru	157	0.05	0.1	35	121	0.007	0.045	0.052	65	87	0.065	0.059	0.105
P0A017	3sr5	3srw	157	0.047	0.12	36	120	0.007	0.048	0.062	67	87	0.05	0.047	0.098
P0A017	3sr5	4lae	157	0.046	0.17	36	120	0.01	0.039	0.051	69	87	0.056	0.045	0.064
P0A017	3sr5	4lag	157	0.055	0.18	36	120	0.012	0.052	0.06	69	87	0.051	0.063	0.072
P0A017	3sr5	4lah	157	0.072	0.18	36	120	0.014	0.055	0.06	69	87	0.063	0.059	0.065
P0A017	3sr5	4lek	157	0.054	0.18	36	120	0.012	0.044	0.064	69	87	0.057	0.056	0.068
P0A017	3sr5	2w9g	157	0.089	0.23	36	120	0.015	0.089	0.055	65	87	0.031	0.048	0.125
P0A017	3sr5	2w9h	157	0.124	0.47	35	119	0.015	0.124	0.108	67	87	0.079	0.073	0.105
P0A017	3sr5	4fgg	157	0.077	0.21	34	120	0.018	0.072	0.082	65	86	0.034	0.059	0.134
P0A017	3sr5	4fgh	157	0.07	0.24	35	120	0.023	0.063	0.067	63	84	0.055	0.064	0.197
P0A017	3srq	3srr	157	0.056	0.11	36	120	0.01	0.055	0.06	66	87	0.047	0.039	0.119
P0A017	3srq	3srs	157	0.052	0.1	36	120	0.007	0.056	0.057	66	90	0.045	0.032	0.037
P0A017	3srq	3sru	157	0.063	0.11	35	121	0.009	0.065	0.059	65	91	0.048	0.062	0.044
P0A017	3srq	3srw	157	0.062	0.13	36	120	0.008	0.057	0.06	66	90	0.046	0.042	0.048
P0A017	3srq	4lae	157	0.065	0.18	36	120	0.011	0.043	0.054	66	88	0.057	0.031	0.09
P0A017	3srq	4lag	157	0.065	0.18	36	120	0.012	0.076	0.054	66	88	0.046	0.045	0.085
P0A017	3srq	4lah	157	0.076	0.18	36	120	0.013	0.057	0.054	66	88	0.068	0.04	0.102
P0A017	3srq	4lek	157	0.061	0.18	36	120	0.011	0.06	0.069	66	88	0.049	0.034	0.093
P0A017	3srq	2w9g	157	0.09	0.24	36	120	0.019	0.088	0.055	64	90	0.039	0.089	0.092
P0A017	3srq	2w9h	157	0.125	0.46	35	119	0.019	0.124	0.097	64	88	0.066	0.068	0.122
P0A017	3srq	4fgg	157	0.085	0.21	34	120	0.019	0.081	0.092	65	90	0.026	0.071	0.074
P0A017	3srq	4fgh	157	0.098	0.23	35	120	0.022	0.085	0.084	63	88	0.049	0.07	0.13
P0A017	3srr	3srs	157	0.027	0.06	37	120	0.008	0.018	0.038	67	87	0.012	0.038	0.098
P0A017	3srr	3sru	157	0.035	0.12	35	120	0.009	0.028	0.069	65	87	0.026	0.056	0.118
P0A017	3srr	3srw	157	0.025	0.07	37	120	0.008	0.017	0.043	67	87	0.008	0.045	0.085
P0A017	3srr	4lae	157	0.051	0.15	37	120	0.011	0.049	0.038	69	87	0.023	0.032	0.071
P0A017	3srr	4lag	157	0.033	0.16	37	120	0.011	0.032	0.037	69	87	0.017	0.023	0.073
P0A017	3srr	4lah	157	0.056	0.16	37	120	0.014	0.037	0.04	69	87	0.031	0.026	0.078
P0A017	3srr	4lek	157	0.036	0.16	37	120	0.015	0.028	0.039	69	87	0.033	0.042	0.088
P0A017	3srr	2w9g	157	0.082	0.23	37	120	0.019	0.087	0.04	65	87	0.042	0.04	0.138
P0A017	3srr	2w9h	157	0.139	0.45	36	119	0.021	0.146	0.106	67	87	0.094	0.069	0.127
P0A017	3srr	4fgg	157	0.107	0.22	35	120	0.026	0.102	0.086	65	86	0.065	0.063	0.154
P0A017	3srr	4fgh	157	0.082	0.23	36	120	0.029	0.087	0.06	63	84	0.055	0.1	0.173
P0A017	3srs	3sru	157	0.02	0.1	35	120	0.007	0.021	0.074	65	90	0.021	0.049	0.051
P0A017	3srs	3srw	157	0.024	0.06	37	120	0.007	0.02	0.054	67	90	0.006	0.032	0.028
P0A017	3srs	4lae	157	0.047	0.13	37	120	0.011	0.045	0.041	66	87	0.021	0.031	0.091
P0A017	3srs	4lag	157	0.031	0.15	37	120	0.012	0.024	0.034	66	87	0.015	0.033	0.086
P0A017	3srs	4lah	157	0.063	0.15	37	120	0.011	0.045	0.036	66	87	0.022	0.042	0.11
P0A017	3srs	4lek	157	0.032	0.14	37	120	0.013	0.02	0.054	66	87	0.026	0.024	0.107
P0A017	3srs	2w9g	157	0.091	0.21	37	120	0.018	0.081	0.047	65	90	0.038	0.041	0.087
P0A017	3srs	2w9h	157	0.136	0.47	36	119	0.027	0.14	0.099	64	87	0.094	0.076	0.136
P0A017	3srs	4fgg	157	0.098	0.21	35	120	0.021	0.096	0.071	65	89	0.049	0.07	0.086
P0A017	3srs	4fgh	157	0.091	0.23	36	120	0.023	0.084	0.053	63	87	0.073	0.077	0.125
P0A017	3sru	3srw	157	0.027	0.13	35	120	0.007	0.025	0.065	65	90	0.021	0.059	0.063
P0A017	3sru	4lae	157	0.053	0.19	35	120	0.012	0.047	0.052	65	88	0.026	0.077	0.082
P0A017	3sru	4lag	157	0.044	0.19	35	120	0.013	0.03	0.062	65	88	0.026	0.058	0.092
P0A017	3sru	4lah	157	0.076	0.19	35	120	0.019	0.058	0.068	65	88	0.031	0.074	0.088
P0A017	3sru	4lek	157	0.036	0.19	35	120	0.012	0.032	0.051	65	88	0.025	0.048	0.094
P0A017	3sru	2w9g	157	0.09	0.25	35	120	0.019	0.092	0.069	63	90	0.054	0.068	0.1
P0A017	3sru	2w9h	157	0.142	0.48	34	119	0.019	0.133	0.109	64	89	0.098	0.082	0.126
P0A017	3sru	4fgg	157	0.099	0.22	34	121	0.017	0.094	0.075	65	91	0.052	0.089	0.051
P0A017	3sru	4fgh	157	0.09	0.23	34	120	0.02	0.086	0.081	63	89	0.058	0.08	0.107
P0A017	3srw	4lae	157	0.05	0.12	37	120	0.01	0.035	0.033	66	87	0.018	0.038	0.108
P0A017	3srw	4lag	157	0.041	0.13	37	120	0.011	0.028	0.037	66	87	0.018	0.024	0.082
P0A017	3srw	4lah	157	0.072	0.14	37	120	0.013	0.035	0.054	66	87	0.028	0.028	0.121
P0A017	3srw	4lek	157	0.041	0.14	37	120	0.012	0.023	0.057	66	87	0.022	0.036	0.118
P0A017	3srw	2w9g	157	0.082	0.22	37	120	0.018	0.073	0.051	65	90	0.042	0.039	0.104
P0A017	3srw	2w9h	157	0.141	0.45	36	119	0.023	0.143	0.094	64	87	0.088	0.073	0.148
P0A017	3srw	4fgg	157	0.092	0.21	35	120	0.022	0.088	0.069	65	89	0.058	0.068	0.087
P0A017	3srw	4fgh	157	0.083	0.22	36	120	0.023	0.078	0.059	63	87	0.066	0.091	0.12
P0A017	4lae	4lag	157	0.034	0.09	37	120	0.007	0.044	0.041	69	88	0.016	0.053	0.036
P0A017	4lae	4lah	157	0.053	0.11	37	120	0.014	0.032	0.051	69	88	0.028	0.049	0.032
P0A017	4lae	4lek	157	0.036	0.09	37	120	0.009	0.033	0.031	69	88	0.012	0.06	0.022
P0A017	4lae	2w9g	157	0.084	0.19	37	120	0.02	0.081	0.044	64	87	0.045	0.047	0.13
P0A017	4lae	2w9h	157	0.141	0.48	36	119	0.029	0.138	0.098	67	88	0.107	0.053	0.106
P0A017	4lae	4fgg	157	0.089	0.22	35	120	0.019	0.076	0.067	65	87	0.058	0.066	0.087
P0A017	4lae	4fgh	157	0.089	0.23	36	120	0.024	0.07	0.051	63	85	0.057	0.082	0.192
P0A017	4lag	4lah	157	0.065	0.09	37	120	0.012	0.042	0.046	69	88	0.025	0.041	0.058
P0A017	4lag	4lek	157	0.026	0.08	37	120	0.008	0.021	0.033	69	88	0.015	0.041	0.06
P0A017	4lag	2w9g	157	0.096	0.24	37	120	0.021	0.089	0.039	64	87	0.046	0.034	0.146
P0A017	4lag	2w9h	157	0.161	0.48	36	119	0.028	0.139	0.099	67	88	0.095	0.081	0.104
P0A017	4lag	4fgg	157	0.093	0.22	35	120	0.018	0.081	0.077	65	87	0.053	0.074	0.12
P0A017	4lag	4fgh	157	0.092	0.23	36	120	0.021	0.079	0.056	63	85	0.055	0.077	0.163
P0A017	4lah	4lek	157	0.057	0.09	37	120	0.012	0.032	0.041	69	88	0.023	0.043	0.025
P0A017	4lah	2w9g	157	0.114	0.23	37	120	0.024	0.077	0.057	64	87	0.044	0.047	0.158
P0A017	4lah	2w9h	157	0.141	0.47	36	119	0.018	0.14	0.103	67	88	0.098	0.097	0.098
P0A017	4lah	4fgg	157	0.1	0.22	35	120	0.02	0.097	0.071	65	87	0.055	0.072	0.13
P0A017	4lah	4fgh	157	0.099	0.25	36	120	0.02	0.082	0.067	63	85	0.049	0.104	0.181
P0A017	4lek	2w9g	157	0.103	0.23	37	120	0.022	0.076	0.043	64	87	0.038	0.038	0.128
P0A017	4lek	2w9h	157	0.153	0.48	36	119	0.026	0.148	0.103	67	88	0.112	0.09	0.096
P0A017	4lek	4fgg	157	0.101	0.22	35	120	0.018	0.1	0.069	65	87	0.05	0.069	0.089
P0A017	4lek	4fgh	157	0.097	0.25	36	120	0.022	0.084	0.056	63	85	0.058	0.071	0.16
P0A017	2w9g	2w9h	157	0.131	0.51	36	119	0.024	0.155	0.089	62	87	0.084	0.088	0.159
P0A017	2w9g	4fgg	157	0.087	0.26	35	120	0.016	0.068	0.081	63	89	0.031	0.075	0.103
P0A017	2w9g	4fgh	157	0.091	0.27	36	120	0.018	0.084	0.048	63	89	0.035	0.09	0.159
P0A017	2w9h	4fgg	157	0.141	0.48	35	120	0.021	0.135	0.1	64	88	0.057	0.082	0.131
P0A017	2w9h	4fgh	157	0.143	0.47	36	120	0.022	0.15	0.094	62	86	0.062	0.09	0.177
P0A017	4fgg	4fgh	157	0.06	0.15	35	121	0.014	0.061	0.07	64	89	0.038	0.073	0.083
O00625	3acl	4ero	287	0.211	0.51	89	183	0.045	0.119	0.256	115	168	0.103	0.131	0.153
O00625	3acl	4ewa	287	0.199	0.41	90	183	0.046	0.129	0.242	116	165	0.102	0.094	0.2
O00625	3acl	4ewd	287	0.155	0.27	90	187	0.042	0.093	0.185	112	168	0.076	0.088	0.182
O00625	3acl	4ewe	287	0.166	0.57	90	183	0.034	0.116	0.221	112	168	0.094	0.114	0.156
O00625	3acl	4gul	287	0.177	0.54	86	186	0.051	0.112	0.249	113	168	0.095	0.114	0.16
O00625	4ero	4ewa	287	0.178	0.31	92	180	0.066	0.139	0.261	114	165	0.092	0.13	0.166
O00625	4ero	4ewd	287	0.167	0.44	92	184	0.058	0.14	0.208	112	170	0.085	0.11	0.172
O00625	4ero	4ewe	287	0.16	0.3	96	184	0.07	0.107	0.173	113	171	0.087	0.079	0.155
O00625	4ero	4gul	287	0.169	0.25	88	183	0.052	0.125	0.247	113	170	0.098	0.074	0.14
O00625	4ewa	4ewd	287	0.172	0.34	92	183	0.049	0.126	0.207	111	165	0.095	0.086	0.212
O00625	4ewa	4ewe	287	0.19	0.37	93	180	0.077	0.129	0.246	111	165	0.094	0.118	0.24
O00625	4ewa	4gul	287	0.15	0.32	89	183	0.051	0.093	0.214	112	165	0.086	0.119	0.205
O00625	4ewd	4ewe	287	0.138	0.47	92	183	0.037	0.076	0.195	112	173	0.086	0.087	0.135
O00625	4ewd	4gul	287	0.149	0.44	86	184	0.063	0.074	0.248	112	172	0.073	0.091	0.145
O00625	4ewe	4gul	287	0.11	0.17	90	184	0.036	0.069	0.208	113	173	0.063	0.069	0.112
P24941	2b54	2exm	297	0.222	0.86	72	207	0.068	0.16	0.304	131	150	0.107	0.111	0.243
P24941	2b54	3pxf	297	0.271	2.16	63	204	0.08	0.202	0.33	126	151	0.099	0.213	0.273
P24941	2b54	3pxz	297	0.292	2.23	62	205	0.058	0.197	0.318	126	151	0.127	0.204	0.29
P24941	2b54	3py1	297	0.268	2.44	64	202	0.046	0.233	0.324	123	108	0.087	0.223	0.37
P24941	2b54	4ez7	297	0.274	2.02	64	207	0.066	0.235	0.314	127	145	0.085	0.185	0.266
P24941	2b54	4gcj	297	0.27	2.02	65	203	0.046	0.221	0.337	125	149	0.106	0.245	0.276
P24941	2b54	4kd1	297	0.219	1.18	72	206	0.056	0.171	0.305	131	157	0.116	0.163	0.202
P24941	2exm	3pxf	297	0.232	2.16	64	205	0.055	0.188	0.338	128	149	0.084	0.205	0.23
P24941	2exm	3pxz	297	0.244	2.18	62	205	0.057	0.224	0.317	129	150	0.084	0.159	0.263
P24941	2exm	3py1	297	0.239	2.25	65	203	0.033	0.178	0.331	126	107	0.063	0.163	0.386
P24941	2exm	4ez7	297	0.245	2.01	64	207	0.039	0.189	0.319	131	145	0.082	0.198	0.25
P24941	2exm	4gcj	297	0.255	1.81	67	205	0.039	0.195	0.32	130	150	0.075	0.19	0.268
P24941	2exm	4kd1	297	0.184	0.88	74	208	0.031	0.168	0.251	132	154	0.062	0.125	0.218
P24941	3pxf	3pxz	297	0.125	0.36	70	219	0.033	0.083	0.205	128	155	0.027	0.117	0.191
P24941	3pxf	3py1	297	0.2	1.08	70	214	0.031	0.152	0.227	125	112	0.032	0.118	0.344
P24941	3pxf	4ez7	297	0.183	1	67	216	0.023	0.149	0.235	130	150	0.045	0.174	0.194
P24941	3pxf	4gcj	297	0.261	1.59	62	206	0.023	0.198	0.362	126	152	0.072	0.173	0.214
P24941	3pxf	4kd1	297	0.246	1.97	65	205	0.044	0.193	0.346	127	155	0.07	0.187	0.219
P24941	3pxz	3py1	297	0.211	1.11	69	215	0.017	0.155	0.251	126	113	0.042	0.174	0.399
P24941	3pxz	4ez7	297	0.195	1.04	66	217	0.024	0.16	0.274	132	152	0.066	0.222	0.182
P24941	3pxz	4gcj	297	0.259	1.62	62	208	0.024	0.214	0.298	127	153	0.084	0.176	0.218
P24941	3pxz	4kd1	297	0.251	2.1	64	206	0.032	0.217	0.306	126	154	0.093	0.266	0.245
P24941	3py1	4ez7	297	0.196	1.01	70	216	0.021	0.17	0.226	133	113	0.036	0.187	0.364
P24941	3py1	4gcj	297	0.253	1.31	66	207	0.022	0.201	0.312	132	118	0.066	0.176	0.336
P24941	3py1	4kd1	297	0.241	2.04	66	203	0.021	0.204	0.331	123	111	0.069	0.204	0.385
P24941	4ez7	4gcj	297	0.269	1.42	64	210	0.038	0.228	0.326	133	152	0.088	0.283	0.233
P24941	4ez7	4kd1	297	0.254	1.91	65	207	0.043	0.201	0.355	126	147	0.088	0.2	0.264
P24941	4gcj	4kd1	297	0.231	1.59	68	205	0.04	0.183	0.269	126	153	0.078	0.244	0.255
Q9NLB2	4hjm	4mzb	105	0.031	0.07	23	81	0.009	0.027	0.052	26	79	0.02	0.035	0.029
Q9NLB2	4hjm	4mzc	105	0.02	0.07	24	81	0.011	0.017	0.044	26	79	0.015	0.033	0.027
Q9NLB2	4hjm	4n0z	105	0.026	0.08	23	80	0.011	0.018	0.072	26	79	0.02	0.035	0.026
Q9NLB2	4hjm	4n10	105	0.041	0.13	24	80	0.023	0.027	0.097	26	79	0.037	0.059	0.033
Q9NLB2	4hjm	4n11	105	0.025	0.15	24	79	0.016	0.028	0.114	26	79	0.026	0.066	0.03
Q9NLB2	4mzb	4mzc	105	0.026	0.06	23	81	0.008	0.019	0.041	26	79	0.016	0.037	0.024
Q9NLB2	4mzb	4n0z	105	0.029	0.09	23	81	0.014	0.019	0.06	26	79	0.021	0.033	0.032
Q9NLB2	4mzb	4n10	105	0.047	0.16	23	80	0.031	0.03	0.111	26	79	0.043	0.045	0.031
Q9NLB2	4mzb	4n11	105	0.05	0.18	23	79	0.017	0.044	0.123	26	79	0.034	0.068	0.035
Q9NLB2	4mzc	4n0z	105	0.03	0.11	23	80	0.01	0.019	0.071	26	79	0.022	0.027	0.031
Q9NLB2	4mzc	4n10	105	0.044	0.16	24	80	0.044	0.027	0.089	26	79	0.039	0.047	0.029
Q9NLB2	4mzc	4n11	105	0.033	0.17	24	79	0.019	0.036	0.112	26	79	0.034	0.07	0.029
Q9NLB2	4n0z	4n10	105	0.056	0.1	23	79	0.02	0.023	0.1	26	79	0.043	0.04	0.022
Q9NLB2	4n0z	4n11	105	0.053	0.14	24	79	0.014	0.042	0.097	26	79	0.041	0.065	0.029
Q9NLB2	4n10	4n11	105	0.043	0.14	24	78	0.018	0.037	0.145	26	79	0.035	0.077	0.026
Q47PU3	1w4x	2ylr	530	0.28	1.58	166	334	0.081	0.198	0.309	213	286	0.105	0.152	0.269
Q47PU3	1w4x	2yls	530	0.278	1.54	168	328	0.074	0.2	0.316	216	288	0.115	0.159	0.267
Q47PU3	1w4x	2ylt	530	0.293	1.54	163	332	0.098	0.206	0.329	210	290	0.121	0.157	0.275
Q47PU3	1w4x	4c74	530	0.268	1.57	168	329	0.06	0.217	0.292	212	296	0.107	0.149	0.261
Q47PU3	1w4x	4ovi	530	0.283	1.58	168	329	0.088	0.223	0.302	213	295	0.109	0.15	0.267
Q47PU3	2ylr	2yls	530	0.171	0.27	177	337	0.048	0.104	0.235	229	286	0.075	0.092	0.194
Q47PU3	2ylr	2ylt	530	0.199	0.26	174	343	0.096	0.131	0.236	224	289	0.08	0.1	0.214
Q47PU3	2ylr	4c74	530	0.172	0.23	175	336	0.038	0.106	0.23	225	294	0.089	0.105	0.187
Q47PU3	2ylr	4ovi	530	0.197	0.22	178	339	0.054	0.131	0.208	225	292	0.084	0.075	0.195
Q47PU3	2yls	2ylt	530	0.207	0.3	174	335	0.087	0.136	0.296	220	284	0.094	0.096	0.239
Q47PU3	2yls	4c74	530	0.184	0.23	180	333	0.051	0.098	0.248	224	292	0.07	0.098	0.221
Q47PU3	2yls	4ovi	530	0.205	0.32	178	331	0.056	0.13	0.272	225	291	0.086	0.088	0.211
Q47PU3	2ylt	4c74	530	0.217	0.27	172	334	0.068	0.131	0.29	214	290	0.097	0.099	0.266
Q47PU3	2ylt	4ovi	530	0.206	0.26	174	336	0.073	0.134	0.272	215	289	0.09	0.104	0.258
Q47PU3	4c74	4ovi	530	0.17	0.23	176	330	0.054	0.115	0.26	224	302	0.091	0.098	0.144
P15494	4a80	4a81	158	0.073	0.28	22	132	0.025	0.089	0.125	52	106	0.071	0.1	0.074
P15494	4a80	4a83	158	0.073	0.58	18	133	0.02	0.076	0.295	52	106	0.076	0.112	0.073
P15494	4a80	4a85	158	0.061	0.27	22	135	0.096	0.073	0.113	52	106	0.065	0.133	0.059
P15494	4a80	4a86	158	0.088	0.22	20	135	0.042	0.084	0.138	49	106	0.055	0.164	0.141
P15494	4a80	4a87	158	0.062	0.19	22	135	0.132	0.067	0.078	52	106	0.057	0.141	0.051
P15494	4a80	4a88	158	0.077	0.23	21	135	0.123	0.102	0.084	52	106	0.054	0.146	0.051
P15494	4a80	4a8g	158	0.084	0.27	22	135	0.131	0.087	0.083	52	105	0.07	0.147	0.057
P15494	4a80	4mns	158	0.156	0.85	21	133	0.032	0.157	0.164	52	106	0.106	0.182	0.074
P15494	4a80	4qip	158	0.076	0.3	21	133	0.026	0.116	0.113	52	105	0.06	0.156	0.082
P15494	4a81	4a83	158	0.074	0.54	20	131	0.02	0.095	0.294	52	106	0.078	0.108	0.033
P15494	4a81	4a85	158	0.086	0.38	23	132	0.078	0.096	0.079	52	106	0.078	0.083	0.046
P15494	4a81	4a86	158	0.089	0.29	20	131	0.028	0.096	0.172	49	106	0.064	0.095	0.121
P15494	4a81	4a87	158	0.081	0.25	23	132	0.098	0.083	0.096	52	106	0.062	0.107	0.041
P15494	4a81	4a88	158	0.086	0.25	22	132	0.1	0.081	0.096	52	106	0.066	0.168	0.046
P15494	4a81	4a8g	158	0.111	0.32	23	132	0.096	0.127	0.09	52	105	0.079	0.12	0.089
P15494	4a81	4mns	158	0.157	0.87	22	130	0.027	0.162	0.189	52	106	0.133	0.155	0.078
P15494	4a81	4qip	158	0.086	0.3	23	131	0.034	0.099	0.109	52	105	0.075	0.129	0.072
P15494	4a83	4a85	158	0.077	0.64	18	132	0.015	0.085	0.294	52	106	0.054	0.099	0.041
P15494	4a83	4a86	158	0.082	0.57	18	134	0.022	0.087	0.348	49	106	0.072	0.11	0.143
P15494	4a83	4a87	158	0.078	0.58	18	132	0.018	0.087	0.342	52	106	0.062	0.113	0.041
P15494	4a83	4a88	158	0.094	0.6	18	133	0.019	0.114	0.294	52	106	0.067	0.168	0.037
P15494	4a83	4a8g	158	0.102	0.61	18	132	0.024	0.122	0.29	52	105	0.077	0.131	0.091
P15494	4a83	4mns	158	0.134	1.15	20	133	0.03	0.165	0.25	52	106	0.111	0.145	0.071
P15494	4a83	4qip	158	0.099	0.63	19	132	0.032	0.12	0.284	52	105	0.083	0.141	0.069
P15494	4a85	4a86	158	0.083	0.38	20	134	0.151	0.1	0.164	49	106	0.059	0.105	0.1
P15494	4a85	4a87	158	0.048	0.24	23	135	0.025	0.061	0.039	52	106	0.037	0.113	0.033
P15494	4a85	4a88	158	0.059	0.28	22	135	0.038	0.1	0.061	52	106	0.035	0.14	0.035
P15494	4a85	4a8g	158	0.067	0.21	23	135	0.034	0.063	0.046	52	105	0.046	0.109	0.082
P15494	4a85	4mns	158	0.141	0.81	21	132	0.028	0.115	0.173	52	106	0.092	0.143	0.067
P15494	4a85	4qip	158	0.073	0.4	22	133	0.088	0.107	0.083	52	105	0.069	0.116	0.069
P15494	4a86	4a87	158	0.074	0.24	20	134	0.154	0.083	0.179	49	106	0.047	0.128	0.129
P15494	4a86	4a88	158	0.078	0.28	20	135	0.125	0.093	0.164	49	106	0.047	0.131	0.116
P15494	4a86	4a8g	158	0.097	0.37	20	134	0.158	0.122	0.153	49	105	0.08	0.123	0.163
P15494	4a86	4mns	158	0.137	0.91	20	133	0.03	0.138	0.21	49	106	0.104	0.182	0.115
P15494	4a86	4qip	158	0.085	0.26	20	133	0.033	0.1	0.194	49	105	0.063	0.086	0.16
P15494	4a87	4a88	158	0.042	0.12	22	135	0.028	0.072	0.045	52	106	0.035	0.136	0.035
P15494	4a87	4a8g	158	0.082	0.2	23	135	0.041	0.094	0.048	52	105	0.07	0.127	0.086
P15494	4a87	4mns	158	0.118	0.86	21	132	0.027	0.137	0.162	52	106	0.105	0.159	0.068
P15494	4a87	4qip	158	0.075	0.26	22	133	0.057	0.104	0.097	52	105	0.061	0.131	0.065
P15494	4a88	4a8g	158	0.072	0.21	22	135	0.051	0.095	0.068	52	105	0.05	0.142	0.089
P15494	4a88	4mns	158	0.125	0.85	20	132	0.027	0.128	0.152	52	106	0.09	0.179	0.076
P15494	4a88	4qip	158	0.086	0.28	22	134	0.073	0.082	0.079	52	105	0.061	0.128	0.058
P15494	4a8g	4mns	158	0.147	0.82	21	132	0.027	0.147	0.173	52	105	0.099	0.152	0.105
P15494	4a8g	4qip	158	0.12	0.35	22	133	0.082	0.135	0.093	53	105	0.083	0.121	0.061
P15494	4mns	4qip	158	0.143	0.92	21	131	0.051	0.144	0.184	52	105	0.122	0.166	0.086
P28523	1daw	1day	325	0.119	0.22	106	215	0.088	0.085	0.15	125	185	0.048	0.134	0.16
P28523	1daw	1f0q	325	0.22	0.94	100	204	0.075	0.12	0.291	123	167	0.115	0.202	0.328
P28523	1daw	1jam	325	0.166	0.51	100	214	0.09	0.104	0.21	127	180	0.082	0.134	0.225
P28523	1daw	1lp4	325	0.137	0.2	102	215	0.043	0.076	0.173	124	188	0.066	0.106	0.165
P28523	1daw	1lpu	325	0.144	0.42	101	216	0.055	0.072	0.185	120	191	0.056	0.13	0.172
P28523	1daw	1lr4	325	0.155	0.4	103	212	0.078	0.084	0.194	120	191	0.083	0.128	0.188
P28523	1daw	1m2p	325	0.149	0.48	100	216	0.066	0.117	0.187	126	190	0.082	0.133	0.166
P28523	1daw	1m2q	325	0.16	0.82	100	207	0.049	0.116	0.246	121	187	0.093	0.164	0.195
P28523	1daw	1m2r	325	0.205	0.75	100	208	0.073	0.101	0.256	126	186	0.093	0.184	0.212
P28523	1daw	1om1	325	0.166	0.47	101	212	0.079	0.102	0.211	123	188	0.068	0.164	0.201
P28523	1daw	2oxd	325	0.165	0.44	101	208	0.066	0.121	0.238	127	180	0.104	0.117	0.194
P28523	1daw	2oxx	325	0.165	0.44	100	211	0.066	0.111	0.237	129	183	0.08	0.152	0.207
P28523	1daw	3kxm	325	0.167	0.45	102	212	0.075	0.086	0.216	124	176	0.058	0.155	0.229
P28523	1daw	3kxn	325	0.162	0.49	96	215	0.07	0.118	0.229	133	185	0.075	0.125	0.163
P28523	1daw	3pwd	325	0.191	0.68	94	215	0.089	0.111	0.242	126	181	0.086	0.163	0.214
P28523	1daw	4anm	325	0.16	0.42	101	213	0.077	0.102	0.211	121	189	0.078	0.147	0.189
P28523	1daw	4rlk	325	0.149	0.49	101	214	0.074	0.091	0.23	119	189	0.086	0.143	0.201
P28523	1day	1f0q	325	0.208	0.96	101	203	0.094	0.119	0.297	124	171	0.089	0.209	0.332
P28523	1day	1jam	325	0.162	0.54	99	211	0.076	0.097	0.243	127	183	0.085	0.162	0.195
P28523	1day	1lp4	325	0.158	0.27	101	212	0.083	0.1	0.213	121	188	0.07	0.131	0.165
P28523	1day	1lpu	325	0.151	0.46	100	213	0.091	0.082	0.208	120	194	0.068	0.16	0.161
P28523	1day	1lr4	325	0.167	0.44	102	209	0.087	0.076	0.23	120	194	0.078	0.128	0.168
P28523	1day	1m2p	325	0.149	0.53	99	213	0.079	0.113	0.225	123	190	0.076	0.159	0.179
P28523	1day	1m2q	325	0.174	0.84	100	205	0.099	0.116	0.274	121	190	0.084	0.157	0.198
P28523	1day	1m2r	325	0.203	0.75	100	206	0.073	0.11	0.27	124	187	0.079	0.183	0.208
P28523	1day	1om1	325	0.168	0.51	100	209	0.07	0.114	0.233	123	191	0.075	0.154	0.193
P28523	1day	2oxd	325	0.178	0.42	102	207	0.083	0.105	0.245	130	186	0.077	0.185	0.188
P28523	1day	2oxx	325	0.183	0.46	100	209	0.075	0.11	0.246	127	184	0.068	0.186	0.207
P28523	1day	3kxm	325	0.162	0.46	103	211	0.069	0.085	0.225	130	185	0.058	0.19	0.168
P28523	1day	3kxn	325	0.165	0.53	96	213	0.081	0.089	0.239	128	183	0.08	0.169	0.196
P28523	1day	3pwd	325	0.194	0.72	94	213	0.099	0.108	0.249	127	185	0.094	0.186	0.216
P28523	1day	4anm	325	0.169	0.43	101	211	0.058	0.099	0.226	121	192	0.077	0.148	0.189
P28523	1day	4rlk	325	0.154	0.52	100	211	0.075	0.09	0.256	119	192	0.072	0.142	0.189
P28523	1f0q	1jam	325	0.206	0.82	99	206	0.09	0.144	0.278	130	170	0.096	0.178	0.273
P28523	1f0q	1lp4	325	0.213	0.96	100	206	0.075	0.141	0.276	120	171	0.102	0.18	0.315
P28523	1f0q	1lpu	325	0.224	0.82	99	207	0.097	0.161	0.3	117	175	0.088	0.224	0.3
P28523	1f0q	1lr4	325	0.223	0.82	102	204	0.083	0.154	0.281	116	174	0.089	0.241	0.301
P28523	1f0q	1m2p	325	0.199	0.78	98	207	0.063	0.132	0.273	121	172	0.094	0.191	0.293
P28523	1f0q	1m2q	325	0.204	0.53	105	205	0.082	0.14	0.247	120	173	0.077	0.176	0.277
P28523	1f0q	1m2r	325	0.213	0.76	104	205	0.06	0.152	0.255	125	172	0.087	0.167	0.282
P28523	1f0q	1om1	325	0.207	0.78	102	206	0.074	0.143	0.253	123	175	0.1	0.173	0.288
P28523	1f0q	2oxd	325	0.219	0.88	105	205	0.083	0.149	0.246	128	168	0.097	0.193	0.296
P28523	1f0q	2oxx	325	0.205	0.81	104	208	0.105	0.151	0.232	127	168	0.089	0.191	0.281
P28523	1f0q	3kxm	325	0.218	0.81	102	205	0.069	0.13	0.282	125	164	0.064	0.192	0.333
P28523	1f0q	3kxn	325	0.232	0.92	93	205	0.066	0.128	0.313	126	165	0.105	0.197	0.332
P28523	1f0q	3pwd	325	0.2	0.95	97	211	0.103	0.127	0.278	127	169	0.094	0.194	0.299
P28523	1f0q	4anm	325	0.231	0.84	101	206	0.073	0.147	0.297	119	174	0.076	0.185	0.307
P28523	1f0q	4rlk	325	0.21	0.8	101	207	0.067	0.13	0.275	118	175	0.09	0.181	0.299
P28523	1jam	1lp4	325	0.175	0.53	97	213	0.084	0.127	0.239	126	186	0.095	0.144	0.215
P28523	1jam	1lpu	325	0.158	0.4	98	216	0.061	0.114	0.22	119	186	0.07	0.167	0.217
P28523	1jam	1lr4	325	0.165	0.39	100	212	0.066	0.099	0.248	119	186	0.07	0.118	0.227
P28523	1jam	1m2p	325	0.153	0.38	99	218	0.079	0.105	0.165	126	186	0.071	0.171	0.205
P28523	1jam	1m2q	325	0.172	0.72	99	209	0.077	0.13	0.245	122	184	0.067	0.17	0.204
P28523	1jam	1m2r	325	0.204	0.71	100	211	0.06	0.118	0.248	126	182	0.073	0.177	0.198
P28523	1jam	1om1	325	0.171	0.36	99	213	0.042	0.131	0.219	125	186	0.071	0.145	0.198
P28523	1jam	2oxd	325	0.19	0.5	99	209	0.069	0.129	0.238	135	184	0.096	0.158	0.195
P28523	1jam	2oxx	325	0.178	0.42	100	214	0.067	0.118	0.207	131	181	0.087	0.123	0.2
P28523	1jam	3kxm	325	0.183	0.4	99	212	0.063	0.108	0.254	128	176	0.068	0.137	0.234
P28523	1jam	3kxn	325	0.176	0.54	93	215	0.074	0.107	0.25	129	177	0.096	0.126	0.21
P28523	1jam	3pwd	325	0.173	0.61	93	217	0.091	0.106	0.258	129	180	0.071	0.143	0.219
P28523	1jam	4anm	325	0.163	0.44	97	212	0.056	0.113	0.245	122	186	0.082	0.145	0.217
P28523	1jam	4rlk	325	0.157	0.4	98	214	0.073	0.084	0.21	120	186	0.072	0.132	0.198
P28523	1lp4	1lpu	325	0.147	0.42	99	216	0.06	0.085	0.194	120	198	0.065	0.14	0.158
P28523	1lp4	1lr4	325	0.138	0.4	102	213	0.058	0.082	0.177	120	198	0.073	0.12	0.146
P28523	1lp4	1m2p	325	0.166	0.5	98	216	0.083	0.129	0.204	124	195	0.094	0.14	0.169
P28523	1lp4	1m2q	325	0.19	0.83	99	208	0.057	0.129	0.258	121	194	0.075	0.164	0.186
P28523	1lp4	1m2r	325	0.212	0.77	100	210	0.085	0.117	0.255	124	191	0.094	0.163	0.195
P28523	1lp4	1om1	325	0.181	0.5	100	213	0.071	0.107	0.224	123	195	0.068	0.125	0.179
P28523	1lp4	2oxd	325	0.192	0.46	100	209	0.073	0.129	0.25	125	185	0.096	0.112	0.229
P28523	1lp4	2oxx	325	0.186	0.45	99	212	0.085	0.124	0.242	126	187	0.087	0.108	0.209
P28523	1lp4	3kxm	325	0.181	0.46	98	210	0.065	0.11	0.264	123	182	0.064	0.119	0.217
P28523	1lp4	3kxn	325	0.189	0.47	96	217	0.081	0.104	0.216	126	185	0.081	0.116	0.208
P28523	1lp4	3pwd	325	0.199	0.67	92	215	0.096	0.152	0.275	123	185	0.094	0.158	0.221
P28523	1lp4	4anm	325	0.164	0.43	100	214	0.076	0.104	0.203	123	198	0.081	0.132	0.172
P28523	1lp4	4rlk	325	0.158	0.49	100	215	0.068	0.125	0.21	121	198	0.08	0.132	0.158
P28523	1lpu	1lr4	325	0.121	0.27	101	214	0.058	0.057	0.191	119	204	0.06	0.139	0.113
P28523	1lpu	1m2p	325	0.158	0.31	99	219	0.062	0.119	0.182	120	198	0.088	0.153	0.159
P28523	1lpu	1m2q	325	0.176	0.7	100	211	0.055	0.135	0.239	120	200	0.078	0.175	0.147
P28523	1lpu	1m2r	325	0.205	0.74	99	211	0.06	0.126	0.256	120	194	0.079	0.192	0.194
P28523	1lpu	1om1	325	0.156	0.3	100	215	0.047	0.104	0.196	120	199	0.066	0.158	0.152
P28523	1lpu	2oxd	325	0.188	0.46	98	209	0.081	0.139	0.265	119	186	0.081	0.151	0.241
P28523	1lpu	2oxx	325	0.169	0.4	99	214	0.075	0.131	0.239	120	188	0.074	0.176	0.225
P28523	1lpu	3kxm	325	0.169	0.39	98	212	0.061	0.1	0.25	120	186	0.064	0.143	0.21
P28523	1lpu	3kxn	325	0.166	0.47	94	217	0.059	0.127	0.234	120	186	0.077	0.163	0.221
P28523	1lpu	3pwd	325	0.195	0.58	94	219	0.096	0.145	0.231	120	189	0.061	0.164	0.23
P28523	1lpu	4anm	325	0.149	0.36	99	215	0.066	0.094	0.218	120	202	0.065	0.151	0.151
P28523	1lpu	4rlk	325	0.128	0.28	100	217	0.051	0.09	0.202	119	203	0.082	0.146	0.113
P28523	1lr4	1m2p	325	0.156	0.29	100	214	0.073	0.116	0.222	119	197	0.091	0.168	0.203
P28523	1lr4	1m2q	325	0.186	0.73	99	204	0.066	0.13	0.282	119	199	0.074	0.206	0.194
P28523	1lr4	1m2r	325	0.216	0.68	104	210	0.065	0.133	0.229	120	194	0.093	0.206	0.218
P28523	1lr4	1om1	325	0.168	0.32	101	210	0.058	0.106	0.234	119	198	0.08	0.16	0.21
P28523	1lr4	2oxd	325	0.169	0.41	103	208	0.076	0.12	0.255	119	186	0.091	0.141	0.273
P28523	1lr4	2oxx	325	0.18	0.33	101	210	0.076	0.124	0.267	120	188	0.092	0.18	0.229
P28523	1lr4	3kxm	325	0.167	0.33	103	211	0.067	0.095	0.254	120	186	0.076	0.147	0.247
P28523	1lr4	3kxn	325	0.161	0.36	97	214	0.076	0.11	0.236	120	186	0.095	0.161	0.246
P28523	1lr4	3pwd	325	0.199	0.5	95	214	0.079	0.136	0.277	120	189	0.078	0.158	0.238
P28523	1lr4	4anm	325	0.164	0.31	100	210	0.056	0.1	0.239	120	202	0.082	0.142	0.169
P28523	1lr4	4rlk	325	0.147	0.34	101	212	0.06	0.106	0.252	119	203	0.077	0.144	0.157
P28523	1m2p	1m2q	325	0.149	0.67	100	212	0.057	0.109	0.22	121	194	0.09	0.153	0.155
P28523	1m2p	1m2r	325	0.174	0.67	100	213	0.051	0.101	0.244	124	191	0.062	0.182	0.151
P28523	1m2p	1om1	325	0.107	0.17	100	216	0.043	0.092	0.186	124	196	0.059	0.141	0.104
P28523	1m2p	2oxd	325	0.176	0.43	100	212	0.06	0.144	0.219	125	185	0.078	0.144	0.195
P28523	1m2p	2oxx	325	0.147	0.32	101	217	0.051	0.113	0.198	126	187	0.068	0.137	0.167
P28523	1m2p	3kxm	325	0.142	0.33	100	215	0.043	0.097	0.207	123	182	0.056	0.16	0.199
P28523	1m2p	3kxn	325	0.15	0.42	96	220	0.072	0.094	0.203	126	185	0.068	0.129	0.191
P28523	1m2p	3pwd	325	0.156	0.49	94	220	0.103	0.107	0.231	123	185	0.074	0.147	0.213
P28523	1m2p	4anm	325	0.138	0.31	99	216	0.042	0.095	0.211	120	195	0.064	0.163	0.164
P28523	1m2p	4rlk	325	0.141	0.35	99	217	0.056	0.089	0.186	119	196	0.072	0.133	0.16
P28523	1m2q	1m2r	325	0.16	0.63	102	206	0.052	0.108	0.241	121	190	0.057	0.153	0.196
P28523	1m2q	1om1	325	0.155	0.67	102	209	0.051	0.124	0.226	121	195	0.056	0.156	0.155
P28523	1m2q	2oxd	325	0.195	0.79	100	203	0.065	0.155	0.268	120	182	0.085	0.159	0.234
P28523	1m2q	2oxx	325	0.169	0.72	102	209	0.071	0.129	0.238	120	183	0.085	0.188	0.221
P28523	1m2q	3kxm	325	0.171	0.72	99	205	0.064	0.125	0.297	120	181	0.073	0.176	0.25
P28523	1m2q	3kxn	325	0.176	0.82	94	209	0.062	0.127	0.279	121	182	0.082	0.177	0.218
P28523	1m2q	3pwd	325	0.18	0.84	94	211	0.079	0.141	0.261	121	185	0.057	0.15	0.218
P28523	1m2q	4anm	325	0.154	0.75	100	208	0.057	0.122	0.259	120	197	0.071	0.162	0.162
P28523	1m2q	4rlk	325	0.162	0.67	100	209	0.049	0.124	0.226	119	198	0.056	0.181	0.156
P28523	1m2r	1om1	325	0.166	0.65	104	212	0.042	0.114	0.203	126	194	0.055	0.172	0.126
P28523	1m2r	2oxd	325	0.199	0.64	105	209	0.062	0.128	0.22	125	181	0.068	0.169	0.199
P28523	1m2r	2oxx	325	0.181	0.61	105	213	0.06	0.106	0.215	128	185	0.063	0.186	0.187
P28523	1m2r	3kxm	325	0.186	0.65	104	211	0.043	0.116	0.213	128	183	0.06	0.177	0.207
P28523	1m2r	3kxn	325	0.195	0.76	97	213	0.061	0.097	0.244	128	183	0.078	0.168	0.205
P28523	1m2r	3pwd	325	0.182	0.77	97	215	0.08	0.114	0.239	128	186	0.071	0.151	0.183
P28523	1m2r	4anm	325	0.17	0.68	103	212	0.045	0.093	0.216	123	194	0.065	0.165	0.168
P28523	1m2r	4rlk	325	0.197	0.73	102	212	0.036	0.112	0.235	121	194	0.074	0.162	0.16
P28523	1om1	2oxd	325	0.18	0.41	104	211	0.057	0.129	0.202	124	185	0.062	0.127	0.196
P28523	1om1	2oxx	325	0.15	0.32	103	214	0.044	0.1	0.196	125	187	0.054	0.156	0.189
P28523	1om1	3kxm	325	0.144	0.32	102	212	0.032	0.086	0.23	125	185	0.052	0.146	0.191
P28523	1om1	3kxn	325	0.14	0.48	96	215	0.069	0.083	0.232	125	185	0.073	0.158	0.184
P28523	1om1	3pwd	325	0.164	0.55	96	217	0.081	0.123	0.225	125	188	0.07	0.148	0.189
P28523	1om1	4anm	325	0.13	0.27	101	213	0.041	0.085	0.207	122	198	0.057	0.134	0.145
P28523	1om1	4rlk	325	0.138	0.34	102	215	0.048	0.095	0.188	121	199	0.045	0.134	0.121
P28523	2oxd	2oxx	325	0.166	0.3	104	211	0.051	0.112	0.214	134	184	0.062	0.139	0.141
P28523	2oxd	3kxm	325	0.156	0.3	105	211	0.048	0.099	0.215	131	179	0.061	0.161	0.192
P28523	2oxd	3kxn	325	0.17	0.45	97	212	0.072	0.101	0.248	132	180	0.08	0.116	0.176
P28523	2oxd	3pwd	325	0.185	0.6	96	213	0.095	0.132	0.254	131	182	0.089	0.147	0.165
P28523	2oxd	4anm	325	0.161	0.33	102	210	0.068	0.107	0.218	122	186	0.075	0.101	0.188
P28523	2oxd	4rlk	325	0.176	0.45	101	210	0.061	0.134	0.223	120	186	0.08	0.128	0.195
P28523	2oxx	3kxm	325	0.141	0.26	103	213	0.051	0.07	0.213	129	178	0.048	0.168	0.208
P28523	2oxx	3kxn	325	0.158	0.4	95	214	0.058	0.092	0.265	134	183	0.069	0.155	0.165
P28523	2oxx	3pwd	325	0.183	0.54	97	218	0.092	0.126	0.242	133	185	0.074	0.163	0.159
P28523	2oxx	4anm	325	0.154	0.27	101	213	0.033	0.092	0.242	123	188	0.05	0.134	0.202
P28523	2oxx	4rlk	325	0.147	0.38	101	214	0.068	0.111	0.217	121	188	0.06	0.153	0.202
P28523	3kxm	3kxn	325	0.144	0.37	98	216	0.052	0.081	0.192	129	176	0.049	0.15	0.206
P28523	3kxm	3pwd	325	0.173	0.55	97	217	0.093	0.116	0.219	130	180	0.076	0.16	0.215
P28523	3kxm	4anm	325	0.149	0.3	102	213	0.057	0.086	0.216	123	186	0.06	0.102	0.213
P28523	3kxm	4rlk	325	0.151	0.33	100	212	0.044	0.084	0.242	121	186	0.058	0.125	0.194
P28523	3kxn	3pwd	325	0.173	0.5	91	220	0.105	0.112	0.221	131	181	0.071	0.157	0.21
P28523	3kxn	4anm	325	0.139	0.38	97	217	0.064	0.084	0.201	123	186	0.07	0.129	0.199
P28523	3kxn	4rlk	325	0.15	0.46	96	217	0.056	0.111	0.227	121	186	0.07	0.145	0.212
P28523	3pwd	4anm	325	0.172	0.57	94	216	0.089	0.119	0.234	123	189	0.065	0.129	0.201
P28523	3pwd	4rlk	325	0.181	0.57	94	217	0.085	0.126	0.255	121	189	0.078	0.142	0.203
P28523	4anm	4rlk	325	0.153	0.38	101	215	0.058	0.103	0.173	121	202	0.058	0.139	0.133
P00698	3b6l	3tmu	128	0.113	0.41	32	93	0.033	0.091	0.079	61	61	0.039	0.067	0.164
P00698	3b6l	3tmv	128	0.095	0.4	32	93	0.034	0.087	0.089	61	61	0.042	0.055	0.179
P00698	3b6l	3tmw	128	0.087	0.31	32	93	0.027	0.098	0.085	57	61	0.039	0.07	0.192
P00698	3b6l	3tmx	128	0.079	0.32	32	93	0.027	0.099	0.084	57	61	0.047	0.068	0.188
P00698	3b6l	4wg1	128	0.106	0.29	32	90	0.02	0.082	0.126	62	61	0.036	0.023	0.145
P00698	3b6l	4wg7	128	0.095	0.3	32	92	0.021	0.078	0.102	62	61	0.041	0.025	0.143
P00698	3b6l	4wl6	128	0.107	0.29	32	92	0.02	0.082	0.121	60	61	0.037	0.029	0.185
P00698	3b6l	4wl7	128	0.103	0.29	32	90	0.022	0.075	0.126	62	61	0.036	0.023	0.143
P00698	3tmu	3tmv	128	0.012	0.04	32	96	0.004	0.007	0.019	61	67	0.007	0.01	0.014
P00698	3tmu	3tmw	128	0.074	0.24	32	96	0.017	0.053	0.03	57	67	0.027	0.055	0.094
P00698	3tmu	3tmx	128	0.071	0.23	32	96	0.019	0.059	0.026	57	67	0.024	0.056	0.106
P00698	3tmu	4wg1	128	0.071	0.3	32	93	0.028	0.06	0.075	60	65	0.028	0.056	0.138
P00698	3tmu	4wg7	128	0.073	0.29	32	95	0.023	0.062	0.034	61	66	0.025	0.069	0.095
P00698	3tmu	4wl6	128	0.083	0.3	32	95	0.029	0.067	0.048	58	65	0.034	0.071	0.188
P00698	3tmu	4wl7	128	0.068	0.3	32	93	0.027	0.066	0.076	60	65	0.025	0.058	0.136
P00698	3tmv	3tmw	128	0.061	0.24	32	96	0.019	0.046	0.026	57	67	0.028	0.032	0.099
P00698	3tmv	3tmx	128	0.06	0.23	32	96	0.022	0.053	0.023	57	67	0.028	0.035	0.115
P00698	3tmv	4wg1	128	0.058	0.29	32	93	0.029	0.051	0.069	60	65	0.026	0.068	0.136
P00698	3tmv	4wg7	128	0.071	0.28	32	95	0.026	0.054	0.036	61	66	0.02	0.057	0.1
P00698	3tmv	4wl6	128	0.069	0.29	32	95	0.031	0.066	0.048	58	65	0.033	0.07	0.172
P00698	3tmv	4wl7	128	0.056	0.29	32	93	0.029	0.065	0.069	60	65	0.026	0.068	0.12
P00698	3tmw	3tmx	128	0.009	0.04	32	96	0.007	0.012	0.018	57	71	0.006	0.007	0.02
P00698	3tmw	4wg1	128	0.053	0.31	32	93	0.016	0.058	0.078	56	65	0.034	0.044	0.169
P00698	3tmw	4wg7	128	0.06	0.29	32	95	0.02	0.052	0.045	57	66	0.027	0.05	0.149
P00698	3tmw	4wl6	128	0.068	0.3	32	95	0.025	0.06	0.061	54	65	0.025	0.064	0.208
P00698	3tmw	4wl7	128	0.056	0.31	32	93	0.018	0.056	0.08	56	65	0.023	0.048	0.172
P00698	3tmx	4wg1	128	0.078	0.32	32	93	0.019	0.077	0.083	56	65	0.039	0.042	0.168
P00698	3tmx	4wg7	128	0.073	0.31	32	95	0.024	0.06	0.047	57	66	0.025	0.054	0.14
P00698	3tmx	4wl6	128	0.08	0.31	32	95	0.026	0.078	0.058	54	65	0.034	0.062	0.201
P00698	3tmx	4wl7	128	0.063	0.32	32	93	0.021	0.077	0.075	56	65	0.024	0.043	0.162
P00698	4wg1	4wg7	128	0.046	0.11	33	93	0.012	0.043	0.055	61	65	0.021	0.016	0.105
P00698	4wg1	4wl6	128	0.052	0.14	33	93	0.016	0.031	0.064	60	66	0.022	0.025	0.095
P00698	4wg1	4wl7	128	0.02	0.06	35	93	0.008	0.022	0.024	62	66	0.013	0.008	0.012
P00698	4wg7	4wl6	128	0.027	0.08	33	95	0.012	0.025	0.017	59	65	0.008	0.019	0.13
P00698	4wg7	4wl7	128	0.04	0.11	33	93	0.014	0.036	0.057	61	65	0.019	0.017	0.12
P00698	4wl6	4wl7	128	0.061	0.14	33	93	0.019	0.042	0.063	60	66	0.019	0.026	0.097
P16113	1nwz	1otb	122	0.085	0.53	28	92	0.027	0.095	0.101	44	74	0.025	0.179	0.108
P16113	1nwz	1s4r	122	0.097	0.55	29	89	0.03	0.094	0.153	43	74	0.057	0.117	0.145
P16113	1nwz	1s4s	122	0.117	0.53	29	90	0.04	0.108	0.145	44	74	0.057	0.129	0.142
P16113	1nwz	2d01	122	0.117	0.78	26	90	0.016	0.13	0.179	44	71	0.061	0.149	0.128
P16113	1nwz	2phy	122	0.104	0.51	29	90	0.022	0.087	0.111	44	74	0.049	0.184	0.116
P16113	1nwz	2qj7	122	0.112	0.79	26	90	0.028	0.112	0.155	44	71	0.079	0.148	0.126
P16113	1nwz	2zoh	122	0.083	0.56	28	91	0.023	0.101	0.111	46	71	0.029	0.137	0.076
P16113	1nwz	3umd	122	0.106	0.58	29	90	0.035	0.104	0.149	43	74	0.072	0.127	0.138
P16113	1nwz	3ume	122	0.098	0.54	29	90	0.037	0.112	0.141	44	71	0.052	0.168	0.174
P16113	1nwz	4b9o	122	0.104	0.57	29	92	0.027	0.098	0.082	45	75	0.031	0.152	0.053
P16113	1nwz	4bbt	122	0.105	0.55	29	92	0.03	0.098	0.078	44	71	0.039	0.209	0.12
P16113	1nwz	4bbu	122	0.095	0.55	28	92	0.035	0.103	0.099	44	74	0.035	0.225	0.134
P16113	1nwz	4hy8	122	0.108	0.63	27	92	0.032	0.095	0.14	45	72	0.058	0.132	0.102
P16113	1nwz	4i38	122	0.103	0.55	28	92	0.026	0.096	0.099	47	74	0.037	0.15	0.076
P16113	1nwz	4wl9	122	0.091	0.53	29	92	0.021	0.093	0.076	44	74	0.028	0.101	0.132
P16113	1nwz	4wla	122	0.124	0.55	28	92	0.025	0.127	0.136	46	74	0.059	0.13	0.096
P16113	1otb	1s4r	122	0.099	0.2	29	89	0.029	0.082	0.162	44	77	0.063	0.127	0.089
P16113	1otb	1s4s	122	0.107	0.21	29	90	0.036	0.088	0.141	45	77	0.05	0.108	0.077
P16113	1otb	2d01	122	0.121	0.56	27	91	0.033	0.119	0.135	43	72	0.079	0.103	0.143
P16113	1otb	2phy	122	0.087	0.11	29	90	0.023	0.096	0.118	45	77	0.04	0.105	0.046
P16113	1otb	2qj7	122	0.12	0.55	27	91	0.029	0.105	0.1	43	72	0.072	0.333	0.125
P16113	1otb	2zoh	122	0.061	0.13	28	91	0.014	0.055	0.127	45	72	0.026	0.077	0.099
P16113	1otb	3umd	122	0.103	0.28	29	90	0.05	0.107	0.141	44	77	0.072	0.16	0.082
P16113	1otb	3ume	122	0.093	0.2	29	90	0.035	0.11	0.17	45	74	0.061	0.137	0.104
P16113	1otb	4b9o	122	0.045	0.2	29	92	0.023	0.036	0.099	43	75	0.035	0.085	0.099
P16113	1otb	4bbt	122	0.062	0.16	29	92	0.025	0.051	0.074	45	74	0.018	0.065	0.053
P16113	1otb	4bbu	122	0.042	0.14	29	93	0.02	0.033	0.071	45	77	0.025	0.081	0.04
P16113	1otb	4hy8	122	0.093	0.23	28	93	0.033	0.047	0.12	44	73	0.06	0.082	0.115
P16113	1otb	4i38	122	0.073	0.18	29	93	0.018	0.048	0.063	45	74	0.023	0.088	0.109
P16113	1otb	4wl9	122	0.088	0.17	29	92	0.024	0.072	0.06	45	77	0.048	0.087	0.057
P16113	1otb	4wla	122	0.096	0.21	29	93	0.026	0.098	0.075	45	75	0.071	0.073	0.113
P16113	1s4r	1s4s	122	0.064	0.17	32	89	0.02	0.046	0.071	44	77	0.038	0.076	0.086
P16113	1s4r	2d01	122	0.125	0.52	29	89	0.03	0.088	0.181	42	72	0.055	0.098	0.179
P16113	1s4r	2phy	122	0.065	0.17	32	89	0.037	0.043	0.056	44	77	0.023	0.084	0.063
P16113	1s4r	2qj7	122	0.114	0.55	29	89	0.035	0.089	0.179	42	72	0.053	0.247	0.179
P16113	1s4r	2zoh	122	0.091	0.22	30	89	0.035	0.055	0.098	44	72	0.034	0.131	0.147
P16113	1s4r	3umd	122	0.075	0.22	32	89	0.038	0.061	0.089	43	77	0.049	0.102	0.085
P16113	1s4r	3ume	122	0.076	0.14	32	89	0.021	0.055	0.07	44	74	0.026	0.08	0.097
P16113	1s4r	4b9o	122	0.109	0.22	30	89	0.034	0.087	0.114	42	75	0.049	0.125	0.144
P16113	1s4r	4bbt	122	0.1	0.19	30	89	0.039	0.079	0.089	44	74	0.041	0.113	0.097
P16113	1s4r	4bbu	122	0.1	0.21	29	89	0.036	0.083	0.144	44	77	0.056	0.125	0.108
P16113	1s4r	4hy8	122	0.12	0.27	28	89	0.041	0.08	0.221	43	73	0.07	0.128	0.169
P16113	1s4r	4i38	122	0.091	0.2	29	89	0.032	0.095	0.162	44	74	0.058	0.112	0.136
P16113	1s4r	4wl9	122	0.077	0.2	30	89	0.019	0.054	0.108	44	77	0.047	0.109	0.089
P16113	1s4r	4wla	122	0.087	0.23	29	89	0.031	0.07	0.154	44	75	0.042	0.11	0.145
P16113	1s4s	2d01	122	0.138	0.55	28	89	0.04	0.12	0.171	43	72	0.073	0.087	0.157
P16113	1s4s	2phy	122	0.072	0.17	32	90	0.031	0.057	0.052	45	77	0.034	0.091	0.06
P16113	1s4s	2qj7	122	0.147	0.56	28	89	0.038	0.108	0.184	43	72	0.078	0.24	0.166
P16113	1s4s	2zoh	122	0.119	0.22	30	90	0.054	0.08	0.078	45	72	0.053	0.134	0.122
P16113	1s4s	3umd	122	0.095	0.25	32	90	0.033	0.076	0.062	44	77	0.065	0.114	0.085
P16113	1s4s	3ume	122	0.094	0.16	32	90	0.023	0.067	0.063	45	74	0.038	0.105	0.082
P16113	1s4s	4b9o	122	0.112	0.23	30	90	0.032	0.104	0.088	43	75	0.061	0.158	0.148
P16113	1s4s	4bbt	122	0.093	0.21	30	90	0.044	0.098	0.105	45	74	0.048	0.106	0.086
P16113	1s4s	4bbu	122	0.125	0.21	29	90	0.048	0.102	0.118	45	77	0.071	0.116	0.081
P16113	1s4s	4hy8	122	0.136	0.29	28	90	0.038	0.092	0.175	44	73	0.079	0.116	0.121
P16113	1s4s	4i38	122	0.09	0.22	29	90	0.042	0.114	0.119	45	74	0.063	0.103	0.143
[truncated: 10,253 more rows]
